# Supplementary material for: The impact of African swine fever news sentiment on the Korean meat market
Source: PLoS One. 2023 Jun 30;18(6):e0286520. doi: 10.1371/journal.pone.0286520 (PMC10313005; doi:10.1371/journal.pone.0286520)
Supplement: S1 Data — (XLSX) [file pone.0286520.s007.xlsx]

## Sheet: sheet
date	newstitle
20190101	차이잉원 대만 총통 "중국은 대만 존재 사실 직시해야"
20190101	[전문]이개호 농식품부장관 신년사
20190101	[신년사]이개호 농식품부 장관 “‘사람 중심 농정개혁’ 본격 추진”
20190101	[신년사]이개호 농림축산식품부 장관
20190102	시진핑, 대만에 “무력 사용 포기 않는다”
20190102	시진핑 연설 앞두고...차이잉원 “대만 민주주의 존중하라”
20190103	中 헤이룽장성에서 돼지콜레라 발생
20190103	"대만이 독립 시도땐 무력 사용 배제안해"
20190103	시진핑 “무력사용 포기 안해” 대만 독립움직임에 첫 군사경고
20190104	[국가대표 농식품기업] "삼성에서 축산업 첫발 내 농장 꿈꾸며 마흔에 창업"
20190104	고양시, ‘아프리카 돼지열병’ 예방 및 차단 나서
20190105	시흥시, 대설 한파 대비 안전 캠페인 전개
20190105	"호랑이 똥으로도 못 막아" 산에서 멧돼지 마주친다면
20190105	대만 총통, 시진핑 ‘무력 사용 언급’에 “국제 사회 도와달라” 호소
20190106	시흥시, 안점점검의 날 행사 실시
20190106	차이잉원 대만 총통 "국제사회가 대만 지켜달라" 읍소
20190107	[이정아 기자의 바람난과학] 지구온난화 늦추고 유전자 변형 모기 '왱왱'
20190107	보은군, 농림축산분야 793억 지원
20190107	보은군, 농축산분야 예산 793억 투입
20190107	보은군, 농림축산분야에 793억 원 투입 전년 대비 60억 원 증액
20190107	기후변화 위험감지 ‘남극빙하’ 연구 트럼프 행정부 첫 과학기술자문관
20190107	[아시아초대석]이개호 장관 "직불금제 개편해도 소득보전장치 사라지지 않을 것"
20190107	보은군, 농림축산분야 예산 793억 지원
20190107	차이잉원, 시진핑 위협에 “국제사회가 대만 도와달라” 호소
20190108	다시 치솟는 미국산 쇠고기 인기 선호도 10%p 급등
20190108	보은군 올해 농림축산분야 예산 793억 투입
20190109	대리석 돼지 축사 ‘행복한 축산’
20190109	경기도의회 광둥성 친선의원연맹 신년 지방외교 박차에 분주
20190112	조류인플루엔자 대비 축산시설 39곳 일제 점검
20190113	羊귀비? 牛마왕? 中 고깃값 급등 경제 위험 커졌다
20190113	올해 바이오 최대 이슈 '유전자편집', 대마합법화・돌연변이 모기도 주목
20190114	[시사오디세이]황금돼지해의 상상력
20190114	中, 춘제 앞두고 육류가격 급등세 밥상물가 '비상'
20190114	포항시, 신약 바이오산업 육성... 본격 시동
20190114	이개호 "AI 구제역 방역 1월이 가장 위험한 시기"
20190114	포항, 세포연구소와 백신지원시설 건립으로 바이오산업 육성 잰걸음
20190115	충북도, 구제역 AI 방역 특별교부세 지원
20190115	中 주부들 "이번 춘제엔 고기 못 먹겠어요" 한숨
20190115	구제역 AI 방역 특별교부세 지원
20190116	포천시, 아프리카 돼지열병 관내유입 차단 '방역활동 강화'
20190116	포천시, '아프리카 돼지 열병(ASF)' 유입 방지 위해 농가 방역 강화
20190116	영암군, 가축 질병 특별방역 추진
20190116	[기고/이학교]구제역 백신 항체율이 떨어지고 있다
20190117	포천시, 아프리카 돼지열병(ASF) 방역 강화
20190117	"中 휩쓴 전염병, 北 유입 우려"에도 시큰둥
20190117	중국이어 몽골에서도 ASF발생 검역당국 '긴장'
20190117	몽골에 아프리카돼지열병 발생...국경검역 강화
20190117	서귀포시, 양축농가 가축질병 예방약품 소독시설 등 지원
20190118	걸리면 100% 죽는 아프리카돼지열병, 중국 이어 몽골에서도 발생
20190118	몽골서 '아프리카돼지열병' 발생 국경검역 강화
20190120	장수군 가축방역협의회 개최
20190120	장수군, 가축 인수공통전염병 근절 나서
20190121	아산시, AI 구제역 ASF 차단 위한 가축방역협의회 개최
20190121	아산 지역게시판
20190123	전북축협운영協, 가축질병 방역 무허가 축사 적법화 등 현안 논의
20190123	전북축협운영협, 무허가축사 적법화 등 당면현안 논의
20190123	영광군, 2019년도 가축방역협의회 개최
20190123	中 초등 우수학생 부상은 돼지고기
20190123	中 초등학교, 상으로 ‘돼지고기’ 중국식 실용주의?
20190124	설명절 앞두고 가축방역당국 '초비상'
20190124	정부, 설 연휴 방역 강화대책 추진
20190124	농식품부 "설 앞두고 방역대책 강화한다"
20190124	농식품부, 설 앞두고 AI 구제역 방역 총력 전국 일제 소독
20190124	설 앞두고 AI 방역 강화 전국 모든 축산시설 청소 소독 실시
20190124	"설 명절, 해외서 소세지 순대 함부로 들여오면 안 돼요"
20190127	설 연휴 앞 AI 구제역 방역 차질 없도록
20190128	‘아프리카돼지열병’ 국내 유입 차단 ‘비상’
20190128	유재도 전북농협 본부장, 고창 AI 방역현장 점검
20190128	유재도 전북농협 본부장, 고창 AI방역현장 점검 격려
20190128	[MT리포트]'牛'마왕에 공격당한 中 스태그플레이션 위험에 휘청
20190128	경기도, 설 명절 대비 AI 구제역 방역대책 강화
20190129	독일 야생돼지를 막아라 덴마크, 돼지콜레라 막으려 ‘장벽’ 건설
20190129	구제역보다 위험한 아프리카돼지열병도 위험 주의보
20190129	농협 설 명절 기간 가축질병 사전예방 방역 강화
20190129	덴마크도 장벽 구축 돼지 열병 차단
20190129	'치사율 100%' 아프리카 돼지열병 손 놓고 귀 닫은 정부
20190129	中돼지 전염병 앓자 美농가 '울상'
20190129	제주 양돈 백신항체 양성률 저조
20190129	충북도, '아프리카돼지열병 주의' 발령
20190129	아프리카돼지열병 감염 '주의'
20190130	충주시, 구제역 차단방역에 총력대응
20190130	충주시, 구제역 차단에 행정력 집중
20190130	충주시, 구제역 차단방역에 총력대응 나서
20190131	논산시, 설 명절 비상근무 돌입 종합대책 추진
20190131	제주서 맥 못추는 육지산 돼지고기
20190131	“구제역 철통 방어” 충주시 축산농가 예찰활동
20190201	중국 돼지가 아프니 미국 농민들이 운다?
20190201	<김규환 기자의 차이나 스코프> ‘스태그플레이션 공포’ 몰려오는 중국
20190201	논산시 설 명절 종합대책 중점 추진
20190201	제재 위반 '만수대 쇼핑', 돼지열병 덕에 잡았다
20190202	논산시, 설 명절 종합대책 중점 추진
20190202	AI 구제역 발생 國에서 축산물 휴대 반입 86.5% 급증
20190203	대만 설 연휴도 시작 공항에 15만명 몰려
20190204	집돼지와 멧돼지 같은 종일까, 아닐까
20190205	구제역 파동 불법 축산물 반입 많이 늘어나
20190207	치명적 가축질병 남하가능성 “남북협력 강화 시급”
20190207	'황금돼지 해' 설 대목에도 웃지 못한 中 양돈농가
20190207	백두산 인근에서도 '걸리면 100% 죽는' 아프리카돼지열병 발생...북한 멧돼지 통해 국내 유입 위험 '고조'
20190207	돼지해, 中 돼지고기 가격 15% 급락 "하반기도 수급 불안정"
20190208	"남북간 가축방역 협력 시급"
20190208	김현권 “아프라카돼지열병 구제역 등 예방하려면 남북 협력 시급”
20190208	"아프리카 돼지열병 유입 가능성, 北과 협력해야"
20190210	北 통해 각종 질병 들어와 예방 위해 남북 협력해야
20190212	영암군, 구제역 AI 차단 방역 총력
20190213	[북미회담 관전포인트] 남북 교류협력 기대감 고조
20190214	스페인 돼지에 이어 `브라질 돼지`도 온다 STX, 육류수입사업 진출
20190214	[기고-조호성] 구제역 근절의 지름길은
20190214	인천 강화, ‘제275차 안전점검의 날’ 캠페인 실시
20190214	한돈협회 "2030년 자급률 80% 생산액 30조 원 달성 목표"
20190215	한돈協 “2030년까지 자급률 80% 생산액 30조 달성”
20190215	中 생산자물가 상승률 0.1% 28개월래 최저...'디플레 고개'
20190217	[인싸Eat]올 하반기, '金겹살' 시대 다시 온다
20190218	냉동만두로 확산된 中 아프리카돼지열병 바이러스 공포
20190218	중국 시판 식품, 아프리카돼지열병 흔적 발견
20190218	"부도덕한 일부 中농민, 감염 돼지고기 몰래 판매해 비상"
20190218	[여기는 중국] 유명 냉동만두서 ‘돼지열병’ 검출 먹거리 불안 가중
20190218	中 냉동만두, 아프리카돼지열병 검출 또 식품 공포
20190219	[NNA] 필리핀, ASF 발생 의심 베트남 돼지 수입금지
20190219	현장공무원 1만1120명 1분기에 뽑는다
20190219	행안부 "국민생활 개선 위해 공무원 8,040명 충원"
20190219	아프리카돼지열병 국경검역 인력 보강
20190219	정부, 검역인력 긴급 충원해 '아프리카돼지열병' 막는다
20190219	정부, 현장 챙기는 민생공무원 8000여명 충원
20190220	베트남서 아프리카돼지열병 농식품부, 여행객 휴대품 검색 강화
20190220	아프리카돼지열병 검역 인력 보강
20190220	치사율 100% 아프리카돼지열병 베트남서도 발병...검역당국 긴장
20190220	구제역 잠잠 '아프리카돼지열병' 시끌
20190220	중국發 아프리카돼지열병 발생주의보 발령
20190220	'치사율 100%' 아프리카 돼지열병, 베트남서도 발병
20190220	유치원교사 전자발찌 관리 생활밀착형 공무원 8040명 충원
20190221	과감한 초동대응 통했나 진정 국면 접어든 구제역
20190221	떨고 있는 돼지농가...치사율 100% 아프리카돼지열병 한국 턱밑까지
20190222	“백신 접종 더불어 철저한 차단 방역 이뤄져야” [농어촌이 미래다-그린 라이프]
20190225	[나이트] 알.아.요.
20190225	충주 안성 구제역 이동제한 모두 해제 발생 28일만에
20190225	식약처, 아프리카돼지열병 차단 나서
20190225	식약처, 아프리카돼지열병 발병국 소시지 반입 자제 요청
20190225	아프리카돼지열병 주의! 우리도 발병국 될 뻔
20190225	농식품부, 농축산물 안전 에너지 전담팀 신설
20190225	아프리카돼지열병, 남 북이 공동으로 막자
20190225	"아프리카돼지열병 한반도 전염 막아야"
20190225	"ASF(아프리카돼지열병) 남북공동방역체계 시급"
20190225	구제역 이동제한조치 25일 0시부로 전면 해제
20190225	농식품부, 구제역 이동제한 조치 모두 해제
20190225	구제역 이동제한 조치 28일만에 '해제'...위기단계 '주의' 유지
20190225	고비 넘긴 구제역 이동제한 조처 28일만 해제
20190225	구제역 악몽 넘겼다...28일만에 이동제한 모두 해제
20190225	"구제역 추가발생 없다" 이동제한 조치 모두 해제
20190225	충북도, 충주 구제역 이동제한 전면 해제 바이러스 불검출
20190225	충북도, 충주 구제역 이동제한 전면 해제
20190225	충주 구제역 이동제한 전면 해제
20190225	아프리카돼지열병 발생국가서 축산물 반입 및 해외직구 구매 자제 당부
20190225	美 中 무역협상 온기 도는데 콩선물 ETF ETN '겨울잠'
20190225	25일 구제역 이동제한 해제
20190225	농식품부, 농축산물 안전관리ㆍ재생에너지 전담인력 보강
20190225	농축산물 위생품질 관리팀 신설 가축질병 차단 인력도 보강
20190225	"아프리카 돼지열병, 남북 공동방역 제안 타진"
20190226	식약처 '아프리카돼지열병' 발생 주의보
20190226	충북도 구제역 이동제한 해제
20190227	음성군 구제역 이동제한 해제에도 오는 3월말까지 거점소독소 운영
20190227	음성군 , 3월말까지 거점소독소 운영
20190227	음성군, 내달 말까지 거점소독소 운영
20190227	음성군, 3월말까지 구제역 거점소독소 운영
20190228	[Tech & BIZ] [테크의 Pick] 안면 음성인식으로 돼지 살리는 中 IT 기업
20190228	음성군, 3월말까지 거점소독소 운영
20190303	울산 가축방역 특별방역대책기간 3월까지 연장
20190303	정부부처 주간일정 및 보도계획(4~8일)
20190304	'980원 삼겹살'에 소비자 함박웃음 "황금돼지해 가격 약세 계속"
20190304	한국도 아프리카돼지열병 안전지대 아니다
20190304	​[주요경제일정] 3월4일(월)~3월8일(금)
20190305	고부가 투자개발형 사업 2% 글로벌화 시급
20190305	아프리카돼지열병 방지 위해 공무원 농장별로 지정 관리
20190305	아프리카돼지열병 예방, ‘전국 양돈농가 담당관제’ 시행
20190305	아프리카돼지열병 막기 위해 모든 농장에 공무원 2명 배치...국내 유입 가능성 '고조'
20190305	아프리카돼지열병(ASF) 차단 위해 '공무원 담당관제' 시행
20190305	농식품부, ‘아프리카돼지열병 예방’ 전국 양돈농가별 담당관제 시행
20190305	1000원도 안되는 삼겹살 '대박' 났네 어디까지 가격 내릴까(종합)
20190306	아시아 제패한 中돼지농장...주가 85% 폭등
20190306	치사율 100% 아프리카돼지열병 국내 유입 막아라
20190306	청주시, 가축방역사업 추진
20190306	청주시 상반기 가축방역
20190306	청주시 상반기 가축방역사업에 4억 6000만 원 투입
20190306	청주시 상반기 가축방역사업 추진
20190307	“아프리카돼지열병 유입고리 끊어라” 열처리 안 한 잔반사료 금지
20190307	청주시, 상반기 가축방역 4억 6천만원 투입
20190308	추락한 돼지 채소 가격...농축산 농가 한숨 커져
20190310	부안군, 가축 전염병 없는 청정 부안 사수 다짐
20190311	아프리카 돼지열병 관련 전북지역 양돈농가 특별관리
20190312	무허가 축사 적법화 자금 700억원 우선지원
20190312	[인천] 아프리카돼지열병 유입차단 위해 방역 등 강화
20190312	정부, 무허가 축사 적법화 시설자금 700억 우선 지원
20190312	이낙연 총리 “5 18 진상규명에 국회 법원 협조해달라”
20190312	이 총리 "택시-카풀 사회적 대타협, 대승적으로 수용해달라"
20190313	아프리카돼지열병(ASF) 우려에 홍성군 비상
20190314	아프리카돼지열병 차단 '올인'
20190314	홍성군, 아프리카돼지열병(ASF) 담당관제 실시
20190314	[박제영의 투자포커스] 한국 OECD 경기선행지수 두 달째 상승 증시 영향은?
20190315	평택항 입국 중국인 휴대품서 아프리카돼지열병 유전자 발견
20190315	“치사율 100% 아프리카돼지열병 막아라” 충북도 양돈농가 방역 ‘올인’
20190315	아프리카돼지열병 차단방역 올인
20190315	중국 여행객 소시지서 아프리카돼지열병 유전자 검출
20190317	딴청 피는 트럼프, 조바심 난 시진핑 미중 무역협상 난기류
20190317	미국, 중국산 돼지고기 454t 압수 “아프리카돼지열병 우려”
20190317	美, 돼지열병 이유로 중국산 돼지고기 454톤 압수
20190317	美 중국산 돼지고기 454t 압수 바이러스 전염 우려
20190317	미국, 중국산 돼지고기 454톤 전격 압수
20190317	中 보잉 때리자 돼지고기 들고나온 美 무역담판 기싸움 치열
20190317	美, 중국산 돼지고기 454t 압수
20190317	걸리면 100% 죽는 아프리카돼지열병 바이러스 유전자 또 검출...중국 여행객 소시지에서
20190317	美, 중국 돼지고기 454t 압수 "돼지열병 우려"
20190317	美, '돼지열병 우려' 中 돼지고기 454t 압수
20190317	美, 중국산 돼지고기 454t 압수 아프리카돼지열병 우려
20190317	"中, 대두 이어 美 돼지고기도 대량 수입
20190318	中 돼지열병, 美 中 무역전쟁 완화 기대에 웃는 돈육株
20190318	중국發 돼지콜레라 나비효과 소외됐던 양돈주, 빛볼까
20190318	[특징주]우리손에프앤지, 국제 양돈가격 상승에 주가 급등
20190318	우리손에프앤지, 돼지고기 가격 상승에 장초반 강세
20190318	[특징주]우리손에프앤지, 中 돼지고기 파동에 저평가 매력 부각 '강세'
20190318	​"우리손에프앤지 국내 양돈업황 개선에 수혜" [리서치알음]
20190318	[클릭 e종목]“우리손에프앤지, 중국 돼지고기 수입 급증 수혜”
20190318	매경이 전하는 세상의 지식(매-세-지, 3월 18일)
20190318	“美경제, 작년 손실 9조원” 미중 무역전쟁은 ‘상처뿐인 영광’
20190318	[네박자 종목] "양돈업계 성수기 임박..탑픽 우리손에프앤지"
20190318	[SEN][특징주]우리손에프앤지 이지바이오 등 양돈주, 돈육가격 상승에 급등
20190319	'아프리카돼지열병' 북한에 전염 가능성....농림부, 양돈업계 '촉각'
20190319	[공시+]엠젠플러스, 유행성설사병 저항성 돼지 제조방법 특허 취득
20190319	엠젠플러스, 유행성설사병 저항성 돼지 제조방법 특허 취득
20190319	엠젠플러스, “유행성설사병 저항성 돼지”제조방법 특허취득
20190320	여수시, 아프리카 돼지열병 유입 차단 ‘안간힘’
20190321	여전히 낮은 국내산 돼지고기값 해마다 수입 물량 늘어
20190321	충북도, 아프리카돼지열병 유입차단 전방위 홍보
20190321	충북도, 아프리카돼지열병 유입차단 전방위 홍보 강화
20190321	돼지고기 가격 다시 상승
20190322	중국인 여행객 휴대품서 아프리카돼지열병 유전자 검출
20190322	[NNA] 日 파나소닉, 고정밀 안면인증 소프트웨어 출시
20190323	중국 여행객 휴대 축산물서 돼지열병 바이러스 검출
20190325	청주시, 외국 식료품 전문 판매업소 위생점검
20190325	중국발 소시지 햄버거에서 아프리카돼지열병 바이러스 유전자 대거 검출...당국 검역 강화
20190325	장수군 구제역 AI 차단방역용 소독약품 배부
20190325	장수군, 구제역 AI 차단방역용 소독약품 배부
20190325	이개호 농식품부 장관 “쌀 목표가ㆍ직불제, 국회 논의 조속 마무리”
20190325	이개호 농식품부 장관, “혁신동력 스마트 농업 확산하겠다”
20190325	이개호 농식품 장관 "쌀목표가격 직불제 국회 논의 마무리 노력"
20190325	[전문]이개호 농식품부장관 농해수위 업무보고
20190325	이개호 "농어업 농어촌 특별위 다음 달 발족"
20190325	주요경제일정[3월 25일(월)~3월 29일(금)]
20190326	내달 한우 돼지고기값 하락 닭고기 계란값은 상승 전망
20190326	내달 한우 돼지고기값↓ 닭고기 계란값↑
20190326	“X같지만 목숨 지켜” 속옷 차림 남녀 교통안전 캠페인 광고 논란
20190326	독일 헬멧 착용 광고, 반나체 모델로 ‘성차별’ 논란
20190326	"황금 돼지는 무슨 한 마리 출하할 때마다 9만원 손해" [농가의 눈물]
20190329	전남도, 6년 만에 AI 완전 차단 다음달부터 평시 방역체계 전환
20190329	전남도, AI 구제역 내달 1일부터 평시 방역체계 전환
20190331	조류인플루엔자 구제역 방역활동 '성공적' 평시 방역체제 전환
20190331	농식품부, `AI 구제역` 평시 방역체계로 전환
20190331	전남 6년만에 구제역 AI '제로' 31일 특별방역 종료
20190331	정부부처 주간일정 및 보도계획(4월1~5일)
20190401	세종시 구제역ㆍAI 3년 연속 ‘발생 제로’
20190401	구제역 2건 AI 0건... 경기도, 방역전쟁서 승리
20190401	인천시, 구제역 조류인플루엔자(AI) 특별방역대책 종료
20190401	구제역 청정지역, '세종'
20190401	세종시 구제역 AI 3년 연속 '발생 제로' 달성
20190401	경기도, 구제역 AI 특별방역대책기간 종료 1일부터 평시방역 재발방지 대책은 계속
20190401	[시세포착] 신사업 성장 기대감 가진 유통株는? 현대코퍼레이션홀딩스
20190401	경기도, 구제역 AI 특별방역대책기간 종료
20190401	경기도, 구제역ㆍAI 특별방역대책기간 종료 1일부터 평시 방역체제로 전환
20190401	경기도 '구제역 AI' 평시방역체제로 전환
20190401	부안군, 구제역 AI 위기경보 수준 ‘관심’으로 하향
20190402	경기도, 구제역 AI 특별방역대책기간 종료 선언
20190402	경기도, 구제역 조류인플루엔자 특별 방역기간 종료
20190402	한국인 입맛에 딱 칠레산 돼지고기의 비밀 알고보니
20190403	아프리카 돼지열병 효율적 차단 방역방안 모색
20190403	식물서 돼지열병 백신 개발 '관심'
20190404	“한국인이 먹는 칠레산 돼지 90% 우리 것 가축 여권제로 32년간 질병사고 제로”
20190404	경남 ‘AI 구제역 청정지역’ 2년 연속 유지
20190405	아시아 전역으로 번지는 아프리카돼지열병...정부, 검역 강화 나서
20190405	[해외선교 성지순례 안전 기상도] ‘아프리카돼지열병’ 비상 해외 축산물 반입 유의
20190405	中, 미국산 농산물 구매 촉진중 美 달래기 '현재진행형'
20190406	'널뛰는 돼지고기 가격' 마트 삼겹살 값 오르나
20190408	주요경제일정[4월8일(월)~4월12일(금)]
20190409	중국, 몽골에 아프리카돼지열병 확산 정부 “해외여행 후 축산물 반입 자제”
20190409	백신 치료법 전무 “아프리카돼지열병 막자”
20190409	아프리카돼지열병 국내 유입 차단 총력
20190409	정부, 아프리카돼지열병 국내 유입차단 '총력'
20190409	아프리카돼지열병 비상 해외여행시 축산물 집중검색
20190409	아프리카 돼지열병 비상 해외 여행객 반입 축산물 집중 검색
20190409	해외서 ‘축산물 불법 반입’ 땐 과태료 최고 5배로 오른다
20190409	"돼지열병 유입 땐 끝장" 방역 비상벨 울린 정부
20190409	치사율 90% 이상 아프리카돼지열병 비상 정부, 해외 축산물 반입 금지 백신 개발
20190409	정부 "아프리카돼지열병 비상", 10개 정부부처 합동 담화
20190409	이개호 농식품부 장관 "아프리카돼지열병 검역 대폭 강화"
20190409	'아프리카돼지열병'에 비상 걸린 정부...해외반입 축산물 집중 단속
20190409	정부 “아프리카돼지열병 비상 해외여행시 축산물 반입 금지”
20190409	정부 "아프리카돼지열병 엄중 차단 필요한 상황"
20190409	"아프리카돼지열병 비상 해외여행시 축산물 반입금지"
20190409	발병땐 축산농가 ‘재앙’ “늑장대응보다 과잉이 낫다” 판단
20190409	이개호 장관 ‘아프리카돼지열병 예방’ 긴급 담화
20190409	아프리카돼지열병, 동남아 급속 확산..."국경방역 강화"
20190409	“중국 등 아프리카돼지열병 발생지역 방문 자제 당부”...정부 합동 담화문 발표
20190409	백신 치료제 없는 아프리카돼지열병, 발병시 '재앙'
20190409	‘아프리카돼지열병(ASF)’ 바이러스 亞지역 급속확산 국내서 유전자 14건 검출
20190409	아프리카돼지열병, 국내서 유전자 14건 검출
20190409	해외에서 축산물 가져오다 ‘과태료 폭탄’...최고 500만원까지 물게 돼
20190409	[中 커촹반 상장유망기업 열전-7] "아프리카돼지열병이 리스크 " 돼지용 백신 매출왕
20190409	'北 유입 가능성' 첫 인정 대책은 여전히 미흡
20190409	아프리카돼지열병 차단 농식품부, 축산물 반입 검색
20190409	[전문]아프리카돼지열병 국내 유입예방 담화문
20190409	아프리카돼지열병 '비상' 축산물 반입금지
20190409	아프리카돼지열병 동남아 급속 확산...축산물 갖고오지 마세요!
20190409	文 "안전시스템 강화 예산, 추경 포함해서라도 반영해야"
20190409	비상 걸린 '아프리카돼지열병', 증상 뭐길래
20190409	문 대통령, 국무회의서 '행정규제기본법' 등 47건 심의・의결
20190409	정부, 성범죄 신고 묵인 기관명 인사처 홈페이지에 공개
20190409	해외 여행객 축산물 반입 집중검색...과태료 최고 500만원
20190409	文 "아프리카돼지열병 각별히 주의..산불피해 공동체복원 중요"
20190409	하태식 위원장 "한돈 스토리텔링 개발, 수입육과 맞짱"
20190409	해외여행객 축산물 반입 미신고 과태료 최고 500만원
20190409	[현장영상] "아프리카돼지열병 비상...국경 검역과 국내 방역 강화"
20190409	"아프리카돼지열병 검역 강화" 정부, 대국민 담화문
20190409	농식품부, 해외 반입 축산물 집중 검색 과태료도 최고 500만원
20190409	[최명성의 바닥탈출] 양호한 실적 + 주가 반등 기대! 제일바이오
20190410	급등하는 돼지고기 가격.... 삼겹살이 금겹살 되나?
20190410	감염땐 국내 한돈농가 '붕괴' 돼지열병 대책은?
20190410	[SEN][특징주]체시스 등 백신 방역주, 아프리카돼지열병 방역 강화에 급등
20190410	“치사율 100%” 방역 비상 아프리카 돼지열병 뭐길래?
20190410	[특징주]우진비앤지, 치사율 100% 돼지열병 우려에 강세
20190410	[특징주] `아프리카 돼지열병` 우려에 동물백신주 강세
20190410	[특징주]우진비앤지, 치사율 100% 돼지열병 돼지열병백신 상용화 기대 강세
20190410	아프리카돼지열병 국내 유입 비상 농식품부 “소시지 등 여행객 휴대 축산물 반입 금지”
20190410	“아프리카돼지열병 국내 예방 백신 없어 中 베트남 등 발병국 축산물 반입 금지를”
20190410	해외 여행객 휴대축산물 내달말까지 집중 점검
20190410	"아프리카돼지열병 국내유입 막아라" 여행객 축산물 반입 차단
20190410	"중국 등 축산농가 방문 자제" 아프리카돼지열병 검역 강화
20190410	청정 제주에 아프리카돼지열병 유입 ‘원천봉쇄’
20190410	[상승! 돌파 GO ↑] 체시스,한일사료,휴젤 GO vs STOP
20190410	[ET투자뉴스]장중 반등 성공, 일제히 소폭 상승세 마감
20190410	제주공항, 아프리카돼지열병 검역운영
20190410	"돈육가공품 반입 NO" 제주공항, 아프리카돼지열병 검역운영
20190410	농식품부, `2019년 아프리카돼지열병 가상방역 도상훈련` 실시
20190410	백신없는 아프리카돼지열병 제주도내 유입 '원천봉쇄'
20190410	[특징주]`아프리카 돼지열병` 유입 우려에 백신주 동반 급등
20190410	[포토] 한돈자조금, 2019년 제1차 한돈자조금 대의원회 개최
20190410	"5월말까지 외국 축산물 반입 조심하세요"
20190411	양주시, 아프리카 돼지열병 차단방역 총력 ‘우리농장 돼지를 지킵시다’
20190411	중국 등 아프리카 돼지열병 확산, 돼지고기값 오르나
20190411	미 중 무역분쟁에 하락세 타다 '아프리카돼지열병'에 금값된 돼지고기
20190411	아프리카돼지열병 발생 전인데...국내산 삼겹살 몸값 벌써부터 '급등'
20190411	사료협회, 농림부 장관 초청 간담회 개최
20190411	중국 여행서 산 만두 소시지 육포... '아프리카돼지열병' 주의보
20190411	'치사율 높은 아프리카돼지열병 증상은?' 유입차단 총력전
20190411	中 생산자물가 두 달 만에 오름세 일단 디플에 우려 벗어나
20190411	진천군, 아프리카 돼지열병 방역
20190411	[기고] 아프리카 돼지열병 대책, ‘잔반돼지’ 전용 도축장 도입 등 서둘러야
20190411	中 3월 돼지고기 값 5% 넘게 급등 "6월 물가상승률 3% 넘을 듯"(종합)
20190411	[히든 스탁] 핫 이슈 미리 선점하는 투자 전략
20190411	[뉴스터치] 돼지고기 값 두 달 새 60%↑ 돼지열병 탓 공급감소
20190411	제주 아프리카 돼지 열병 방역체계 구축 추진
20190412	[특징주]우리손에프앤지, 아프리카열병發 성수기 앞두고 돼지고기 값 폭등
20190412	양주시, 아프리카 돼지열병 유입 차단에 총력
20190412	중국, 경제성장 우려 급한 불 껐지만 '부채덫' 경고음 커져
20190412	진천군, 아프리카 돼지열병 방역 총력
20190416	정읍시, ‘아프리카돼지열병’ 유입 차단 ‘총력’
20190417	'아프리카 돼지열병 주변국 확산' 경기도, 예방 홍보 활동 강화
20190417	아프라카돼지열병 아시아권 확산 차단 비상
20190417	돼지열병 북한 상륙說
20190417	'아프리카돼지열병' 주변국 확산에 경기도 예방활동 강화
20190417	[특징주] 치사율 100% 아프리카돼지열병(ASF)에 백신주 강세, 보다 더 확실한 종목은 !
20190417	충남도, 아프라카돼지열병 차단 총력
20190417	아시아 식량안보 위협 돼지열병 우진비앤지 대한뉴팜 등 영국 미국 인정 소독제 판매
20190417	[특징주]우진비앤지, 유엔 "北 돼지열병 탓 식량안보 위기" 방역가능 소독제 판매
20190417	돼지 열병에 공급 부족...“중국, 미국산 돼지고기 수입 확대 검토”
20190417	경기도 '아프리카 돼지열병 주변국 확산'에 예방 홍보 활동 강화
20190417	아프리카 돼지열병 주변국 확산 경기도, 예방 홍보 활동 강화
20190417	경기도, 치사율 100% '아프리카돼지열병' 예방 홍보 강화
20190418	​​​[아주경제 오늘의 뉴스 종합] 中 돼지열병에 돼지고기 ‘황금’값 될까? 外
20190418	[박찬일 셰프의 맛있는 미학]아프리카 돼지열병
20190418	돼지 육계 사육마릿수 1분기 기준 역대 최다
20190418	돼지열병 확산에 중국 돼지고기값 폭등
20190418	따뜻한 날씨에 나들이 늘어 국산 삼겹살 한달새 14%↑
20190418	마니커 하림 주가, 돼지열병 국내 유입 우려에 급등세 돼지고기 대신 닭고기?
20190418	中 돼지고기 값 폭등...올 하반기 70% 오를 수 있어
20190418	유엔서 돼지열병 발병 '매우 위험 국가'로 지목된 北에 통일부 협력 요청
20190418	돼지열병, 동북아 확산 비상 돼지고기 가격 요동 (종합)
20190418	[특징주] 북한까지 온 아프리카돼지열병(ASF), 치사율 100%... 백신주 모아 보기.
20190418	아프리카돼지열병 `기습`에 동물약품 방역株 `훨훨`
20190418	마니커, 상한가 “아프리카돼지 열병 확산에 닭고기 주목”
20190418	中 아프리카돼지열병 확산 “돼지고기가 모자란다”
20190418	아프리카돼지열병 확산 우려 마니커 등 닭고기업체 주목받는 이유
20190418	통일부 “北에 돼지열병 협력 요청키로 발병은 확인 안돼”
20190418	농협, 아프리카돼지열병(ASF) 선제적 방역활동 전개
20190418	[특징주]우성사료, 아프리카돼지열병 등 전염병 예방 잔반 대신 사료 강세
20190418	돼지 닭 앞세워 가축 사육 증가세 여전
20190418	통일부 “돼지열병 北과 협력” 치사율 100% 백신 無
20190418	농협, 아프리카돼지열병(ASF) 별 소독 실시
20190418	통일부 "아프리카 돼지열병 국내 유입, 북과 협력해 막을 계획"
20190418	[특징주]대성미생물, FAO 돼지열병 4종 최다 북한 지원 기대 강세
20190418	통일부 "아프리카돼지 열병 국내 유입 막기 위해 북과 협의 추진"
20190418	中 돼지열병에 공급 부족 돼지고기 가격 ‘황금’값 될까?
20190418	돼지 열병 "치사율 100%"
20190418	통일부 "아프리카돼지열병 유입 막기 위해 북한과 협력 계획"
20190418	통일부 "아프리카돼지열병, 북한 내 발병 여부는 미확인"
20190418	아프리카돼지열병(ASF)이란? 치사율 100% 사람에게 전염될까?
20190418	'1분기 돼지 육계 사육수 역대 최대'
20190418	돼지 열병, 왜 무서운가?
20190418	[특징주]이글벳, FAO 권고 아프리카열병 방역 소독제 판매 부각 강세
20190418	통일부 "아프리카돼지열병, 北에 협력 필요성 전달"
20190418	[특징주]우진비앤지, 中 돼지고기 품귀 전 세계 생산량 모아도 부족 '강세'
20190418	"불법 축산물 반입 과태료 미납자 출 입국 금지"...아프리카돼지열병 막기 위해 법개정 추진
20190418	[특징주]우리손에프앤지, 전세계 돼지고기 가격 폭등 조짐에 최선호주 강세
20190418	中, 전세계 돼지 블랙홀되나 "공급 부족 메우기 힘들 것"
20190418	충남도 아프라카돼지열병 차단 총력
20190418	ASF(아프리카돼지열병) 상륙할라 양돈농가 '잠 못드는 밤'
20190418	경기도, 아프리카돼지열병 주변국 확산 예방활동 강화
20190418	역시 '축산메카' 충남, 돼지 사육두수 전국 1위
20190418	[상승! 돌파 GO↑] '동원시스템즈,우진비앤지, 하나투어' GO vs STOP
20190418	[고수의 영역] 고수의 종목 <팜스토리(027710)>
20190418	마니커 하림 등 돼지열병 관련주, 주가 급등
20190418	[ET투자뉴스]장중 쌍끌이 매도세 유입되며 일제히 하락세 마감
20190418	국내 사육 돼지 육계, 1분기 기준 역대 최대
20190418	"中 돼지고기 값 70% 오른다...전염병 여파"
20190418	아프리카 돼지열병 신고하면 포상금 10만 원 지급
20190418	김정은 이틀연속 군사행보 통일부 "동향 예의주시"
20190419	​[특징주] 아프리카돼지열병 차단 대북 협력 방침에 사료株 강세
20190419	[특징주] 사료株, 아프리카돼지열병 예방위해 잔반급여 금지 소식에 강세
20190419	코스피, 전날 차익실현 후 되돌림 2220선 위로
20190419	[특징주]미래생명자원, 중국 사료 첨가제 진출 기대 ASF로 기능성 부각
20190419	아프리카돼지열병 확산 소식에 동물 사료 백신주 강세
20190419	[SEN][특징주]현대사료 등 사료주, 아프리카돼지열병 반사이익 기대감에 강세
20190419	[특징주]아프리카돼지열병 관련주, 이틀째 상승세
20190419	공개된 北 외무성 문건 "식량 수입 시급하다"
20190419	[백브리핑] 中 돈육 가격 천정부지 "올 70% 이상 폭등할 것"
20190419	올해 1분기 사육 중인 돼지ㆍ육계 마릿수 역대 최대
20190419	"포상금 나갈 땐 이미 늦어 자구책 세울 것"
20190419	[상승! 돌파 GO ↑] 미래생명자원, 한익스프레스, SK하이닉스 GO vs STOP
20190419	"아프리카 돼지열병 北 발병 여부 알 방법 없어"
20190420	ASF에 돼지고기값 폭등 외식업계 긴장
20190421	아프리카돼지열병 확산 소비자 업주 난감
20190421	삼겹살 못 굽겠네
20190422	中 전역 돼지열병 확산 돼지고기 가격 파동 조짐
20190422	치사율 100%.. 중국 전역 확산 된 아프리카돼지열병(ASF), 관련주 모두 보기!
20190422	`아프리카돼지열병` 중국 전역 확산 치사율 100%, 백신 없어
20190422	[단독] "아프리카돼지열병 2억마리 도축" 최대수혜株
20190422	中 31개 성 자치구로 아프리카돼지열병 확산
20190422	아프리카돼지열병 중국 전역 확산..."하이난도 피하지 못해"
20190422	아프리카돼지열병 중국 전역 확산 "중국 내 돼지 절반 살처분 우려"
20190422	"돼지열병 북한까지 왔나" 벌써 金겹살 허울뿐인 축산물이력제(종합)
20190422	하락세 국내산 돼지고기 가격 강세 전환
20190422	아프리카돼지열병 중국 전역 확산 하이난서도 발병
20190422	'돼지열병' 혼란 휩싸인 양돈업계 " 못 믿을 돼지 원산지 물어보면 쫓겨나"
20190422	중국발 돼지열병 확산..."'단백질 파동' 온다"
20190422	[포토] 중국서 ‘아프리카돼지열병’ 확산된다는데
20190422	[손바닥 외신] “노예들 희생에 빚진 학교” 배상금 지급 나서는 미국 대학생들
20190422	"진짜 삼겹살 못 굽나" 중국 돼지열병, 돼지값 70% 오를 수도
20190422	돼지열병 확산 돈육 vs 육계株 누가 수혜볼까
20190422	'오락가락' 코스피, 개인 덕에 강보합 마감
20190422	돼지 열병, 사람 전파 여부는?
20190422	아프리카돼지열병 하이난서도 발병 '금겹살' 파동 우려
20190422	돼지고기값 더 오를라 中 하이난까지 '돼지열병'
20190422	돼지열병 中 전역 확산 돈육 육계株, 누가 웃을까?
20190422	"40% 오른 돼지값, 5월 더 오른다" 마트들 대책마련 부심
20190423	돼지고기 국내 소비자가 상승 "ASF영향 아니다" 행락철 학교급식 등 국내요인 분석
20190423	中 돼지 30% 살처분 전망에 선물 한달새 20% 급등
20190423	돼지열병 여파 돼지고기값 오른다
20190423	[Hot Stock] 대한제당
20190423	"아프리카돼지열병에도 돼지고기값 평년 수준 하반기 상승전망"
20190423	백신도 없는 아프리카돼지열병(ASF), 관련주 모아 보자!
20190423	[마켓뷰] 이슈 기근에 돼지열병 수혜주 찾는 투자자들
20190423	우성사료 등 사료株 급등
20190423	돼지열병 때문에 '금겹살' 됐다? 사실은
20190423	"돼지고기 가격 평년 수준 회복 과정...필요시 수급 대책 마련"
20190423	경남도, 아프리카돼지열병(ASF) 국내 유입 차단 방역
20190423	​농식품부 "돼지고기 가격 평년 수준 ASF 영향 제한적"
20190423	"국내 돼지고기 값 아직 제자리 中아프리카돼지열병으로 가격 오를듯"
20190423	[단독] "ASF 2억마리 도축" 돼지열병 최대수혜株
20190423	[특징주] 대한제당, 아프리카돼지열병 확산 소식에 급등
20190423	“中 돼지열병으로 연내 1억3000만마리 사라질 것”
20190423	[특징주] '돼지열병 관련주' 우성사료 장중 급등
20190423	[이슈UP] 치사율 100%, 백신도 없는 돼지열병, 이슈 체크하고 수혜주 골라보자!
20190423	[특징주]돼지열병 '단백질 파동' 공포 남 북 사료 생산성 부각 현대사료 '강세'
20190423	[특징주]우진비앤지, 아프리카돼지열병 타깃 방역제 허가신청 계획 '강세'
20190423	아프리카돼지열병의 나비효과 "전반적 축산업 가격 상승"
20190423	공급부족에 上겹살 일주일새 돼지고기값 8%↑
20190423	“돼지고기 가공식품 절대 반입하지 마세요”
20190423	"소비 둔화 악재 작용 유념"
20190423	中 때문에 삼겹살이 ‘金겹살’
20190423	아프리카돼지열병 차단 총력
20190423	당진시, 아프리카돼지열병 차단 총력!
20190423	중국 돼지열병에 세계 돼지고기 값 급등
20190423	치사율 100% 아프리카돼지열병...한반도를 사수하라!
20190423	돼지열병 백신항원 농장 전파 확인 역학조사 5년만에 규명
20190423	"中 돼지열병 여파...세계 돼지고기 값 급등"
20190423	"가격 올려야 하나 " 삼겹살집 사장님의 고민
20190423	[ET투자뉴스]코스피 3일째 플러스권, 코스닥 2일째 마이너스권 마감
20190423	이지고잉, 이지바이오
20190423	아프리카돼지열병 중국 전역 확산 백신 육계株 강세
20190423	中, 아프리카 돼지열병 확산 전세계 돼지고기 가격 ‘폭등’
20190423	[이상로의 새빨간투자] '더블체크'로 추천주 옥석가리기! <정다운>, <휴온스>, <슈피겐코리아> 外 등
20190423	[특징주]대한제당, 사료 축산유통 아프리카돼지열병 숨은 수혜주 강세
20190423	중국발 돼지고기 공급부족 국내 사료업계 구조적 성장 부른다
20190423	[특징주]우성사료, 아프리카돼지 열병 최우선 수혜주 잔반금지 기대로 강세
20190423	中 전역에 확산된 돼지열병...돈육주와 육계주 중 승자는?
20190423	[히든 스탁] 새로운 테마주 선점 전략 공개
20190423	이지바이오, 축산 시세 상승 수혜..목표가 1만원-NH
20190423	상한가 세번후 바로 하한가 우선주 투자 멀미나겠네
20190424	[마켓뷰] LG디스플레이 쇼크...전기전자 팔아 치우는 기관
20190424	중국발 세계 돼지고기파동 일어난다
20190424	돼지고기값, 당분간 더 오를 듯
20190424	[특징주]아프리카돼지열병 확산으로 돈육株 동반 상승세
20190424	[특징주]대한제당우, 아프리카돼지열병 테마주로 떠오르며 상한가
20190424	[특징주]대한제당 우선주, 아프리카돼지열병 테마주로 급등세
20190424	아프리카돼지열병 중국 전역 확산 한국도 ‘피그플레이션’ 오나
20190424	아프리카 돼지열병에 밥상물가 들썩 또 金겹살되나
20190424	사설(하) 치명적인 ‘아프리카 돼지열병’ 차단에 총력을
20190424	돼지열병 중국 전역 확산.. 전세계 육류시장 판도 바뀐다
20190424	中 아프리카돼지열병 확산...세계 돼지고기 값 '비상'
20190424	국내 돼지고깃값은 평년 수준 “방역 뚫릴라” 총력 대응
20190424	中, ‘아프리카돼지열병’ 확산 돼지고깃값 ‘비상’
20190424	[수급이 보인다!] 이상준 소장 "실적에 더욱 집중 할 때!"
20190424	코스피, 나흘만에 반락 2200선 턱걸이
20190424	[주식남녀] 박민영 앵커 누적수익률 210.49% 이번주 종목은?
20190424	[SEN][특징주]대한제당우 대한제당3우B 동반 上... 돼지열병 수혜 기대감
20190424	中 돼지열병 확산...세계 돼지고기 값 '비상'
20190424	美 증시 랠리, 수건 돌리기의 월가버전?
20190424	[앵커 pick] 아프리카돼지열병 중국 확산...金겹살 되나?
20190424	​[특징주] 대한제당우, 돼지열병 수혜 기대에 상한가
20190424	[특징주] 아프리카 돼지열병에 돼지고기값↑ 육계株 강세
20190424	아프리카돼지열병 수혜 기대 대한제당 우선주 상한가
20190424	[히든 스탁] 숨어있는 반등 기대주 찾기
20190424	중국 아프리카돼지열병 영향 돼지고기 값 상승세
20190424	머니투데이 오프라인 헤드라인-24일자
20190424	당진시, 아프리카돼지열병 차단 총력
20190425	中 '돼지열병' 확산에 가격 껑충 '金겹살' 되나
20190425	"해외 유입 가축전염병 정보 교육 강화"
20190425	중국 여행객 휴대품에서 아프리카돼지열병 유전자 또 발견
20190425	"중국서 들고온 피자토핑에서 아프리카돼지열병 바이러스 검출"
20190425	돼지열병 덮쳐도 '빠져나갈 돈육株' 있다?
20190425	인천세관, 불법물품 차단 합동 간담회 개최
20190425	아프리카돼지열병(ASF) 구제역/광우병/백신주 모아 보기!
20190425	아산시, 아프리카돼지열병(ASF) 차단방역 총력대응
20190425	[글로벌 인사이드]전세계 물가 흔드는 아프리카돼지열병(ASF) G2 무역협상 변수될까
20190425	순창군, 아프리카 돼지열병 유입 차단 총력
20190425	'춘래불사춘' 韓 증시 그래도 솟아날 구멍은 있다
20190425	국내 돼지고깃값 평년 수준 “방역 뚫릴라” 방역 총력
20190425	코스피, 외인 기관 매도에 2190선으로 밀려
20190425	퇴근 후 소주 한잔도, 애들 과자 사주기도 겁난다
20190426	관세청, 내달 1~14일 여행객휴대품 집중단속
20190426	[기고] 양돈산업 붕괴시킬 '돼지열병' 차단해야
20190426	[HOT] 아프리카돼지열병(ASF) 구제역/광우병/백신주 모아 보기!
20190426	​뛰는 고깃값에 나는 돈육주
20190426	中 전염병 돌자 귀해진 돼지고기 물가 흔드는 '금겹살'
20190426	일부 지사제 소아 임산부 사용 금지
20190426	관세청 5월 여행자휴대품 면세범위 초과 집중단속
20190426	관세청, 5월 1~14일 해외여행객 휴대품 검사 강화
20190426	[한용희의 용한 투자] '아프리카돼지열병' 확산, 투자 아이디어는?
20190426	돼지고기값 내달 3.6% 상승 전망 마트는 "아직 인상 체감 없어"(종합)
20190426	해외여행 성수기 세관 집중 단속
20190426	[SEN][특징주]한일사료, 소고기 수입유통 사업 부각되며 상승
20190426	내달 닭 소고기값 저렴해진다는데 비싼 돼지고기 대체재로 뜨나
20190426	[SEN][특징주]우진비앤지 등 백신株, 中여행객 휴대품 돼지열병 바이러스 검출에 급등
20190426	낮은 물가상승률에도 체감물가는 왜 항상 높을까?
20190427	[전문기자 칼럼] 돼지고기를 저렴하게 먹기 위한 방법
20190427	‘100% 치사율’ 아프리카 돼지열병에 걸린 중국 “절반 사라질수도”
20190427	[아침 신문 보기] 소주 한병이 5000원이라니 애주가들 뿔났다 外
20190427	"하반기 돼지고기 가격 70% 이상 오를 것"...이유는?
20190427	'中 아프리카 돼지열병 살처분' 지난해보다 2.5배
20190427	[자막뉴스] "하반기 돼지고기 가격 70% 이상 오를 것"...이유는?
20190428	무안공항 이용객 휴대품 검사 강화
20190428	"삼겹살에 소주 한잔" 우습게 보면 이젠 낭패
20190428	휘발유값 넉달 만에 최고 ‘삼겹살에 소주 한 잔’도 버겁다
20190428	中 돼지열병 확산에 `金겹살`될라
20190428	군산항 中여행객 피자에서 아프리카돼지열병 유전자 검출
20190428	'치사율 100%' 돼지열병 주범은 잔반돼지
20190428	中 돼지열병 확산에 국내 돼지고기 가격 한달 새 17%↑
20190428	[포토] 들썩이는 돼지고기 가격
20190428	[사진]중국 돼지열병 확산으로 국내 돼지고깃값 급등
20190428	[사진]中 돼지열병 확산 삼겹살 가격 급등
20190428	[사진]中 돼지열병 확산 돼지고깃값 '비상'
20190428	[사진]中 돼지열병 확산으로 국내 돼지고깃값 급등
20190428	“삼겹살 먹기 겁나네” 中 돼지열병에 돼지고깃값 ↑
20190428	정부부처 주간일정 및 보도계획(4월29일~5월3일)
20190428	소주까지 도미노 가격 인상 대열에...돼지고기 '꿈틀'
20190428	보령시, 농업과 농촌의 활력 증진과 발전 모색
20190428	"北 감염돼도 南으로 안 내려와" 농가 반발
20190428	농식품부, 거제서 가축방역 워크숍 방역관계자 치하
20190428	중국 돼지열병 확산으로 국내 돼지고깃값 '들썩'
20190428	관세청, 여행자휴대품 검사 강화
20190428	中 돼지열병 확산으로 국내 돼지고깃값도 '들썩'
20190428	"中에서 北으로 전파돼도 南 유입 어렵다" 논란
20190428	[포토] 삼겹살, '금겹살' 되나?
20190428	[포토] 돼지고깃값 오름세
20190428	[포토] “삼겹살 먹기 겁나네”
20190428	[포토] 돼지고깃값 '껑충'
20190429	전남농협, 아프리카돼지열병(ASF) 유입 방지 결의
20190429	불법 축산물 반입땐 과태료 최대 1000만원
20190429	中돼지고기 가공품, 신고없이 반입하면 과태료 최대 1천만원
20190429	아산시 아프리카돼지열병 차단방역 총력 대응
20190429	[글로벌 경제] 中 덮친 ‘돼지열병’ 세계 돼지고깃값 ‘비상’
20190429	[돋보기] 투자의 ‘동남풍 빌리기’
20190429	농식품부, 휴대 축산물 미신고시 최대 1000만원 과태료 추진
20190429	'치사율 100%' 아프리카돼지열병은 왜 백신이 없나
20190429	아프리카돼지열병 여파 中, 돼지 닭고기 가격 폭등
20190429	‘치사율 100%’ 아프리카돼지열병, 국내 발생 대비 가상 방역 현장훈련
20190429	아프리카 돼지열병 '비상' 불법 축산물 반입 땐 과태료 최대 1000만원
20190429	[종목썰쩐]中 덮친 아프리카돼지열병 팜스토리 중앙백신 '주목'
20190429	'해외여행 특수' 광주세관 무안공항 여행자 휴대품 검사 강화
20190429	아프리카돼지열병의 습격 위험해진 식탁물가
20190429	[SEN][특징주]한일사료, 한국사료협회 中사료원료 차단 소식에 급등
20190429	아프리카돼지열병 난리통에..日 '돼지카페' 개장 논란
20190429	[사설] 우려 커지는 아프리카돼지열병 철통방역 나서라
20190429	매경이 전하는 세상의 지식(매-세-지, 4월 29일)
20190429	중국 돼지열병 확산 여파 국내 돼지고기 가격도 들썩
20190429	삼겹살이 금겹살 중국 돼지열병에 값 들썩
20190429	물가 인상 나들이 외식 두려운 ‘잔혹한 5월’
20190429	광주세관 무안공항 여행자 휴대품 검사 강화
20190429	​[주요경제일정] 4월29일(월)~5월3일(금)
20190429	무안공항 해외 여행객 휴대품 검사 강화
20190429	기름값 뛰는데 장바구니 물가마저 들썩 회복세 소비심리에 ‘찬물’ [엇갈리는 경제지표]
20190429	남한 멧돼지 밀도, 바이러스 전파 중단 한계치 초과
20190429	중국발 돼지고기 가격 상승에 하반기 장바구니 물가 '들썩'
20190429	충북농협 농가소득 증대방안 등 주요현안 논의
20190429	충북농협 시군지부, 농가소득 증대 '올인'
20190429	황금연휴 앞두고 뛰는 식품값...나는 기름값
20190429	농식품부 관계부처 합동, 아프리카 돼지열병 방역 훈련 실시
20190429	[자막뉴스] 소주까지 가격 인상...삼겹살마저 폭등 조짐
20190429	[사설] 중국서 재앙된 돼지열병, 국내 유입 확실히 차단해야
20190429	막국수 소주 삼겹살까지 서민물가 고공행진
20190430	2분기엔 kg당 5200원 '금겹살' 어디까지?
20190430	미신고 축산물반입 과태료 1천만원
20190430	中 돼지열병 5~7월 최대 고비 물가상승률 3% 넘을수도
20190430	[HOT] 돼지 열병 관련주 급등 中, 이슈 체크하고 수혜주 골라보자!
20190430	아프리카돼지열병 유입 가상 방역 훈련
20190430	농협 전남본부 “아프리카돼지열병 유입 막자”
20190430	“우리나라 넘어올라” 아프리카돼지열병 방역 총력
20190430	아프리카돼지열병 시료채취 훈련 철저하게
20190430	삼겹살 100g 벌써 '2천 원'선 "돼지열병 막아라"
20190430	'치사율 100%'에도 "발병 이후 훈련이 우선"
20190430	소주 맥주 돼지고기 이어 기름값도 오른다
20190430	축산물 불법 반입 과태료 최대 천만 원 부과...가상 방역 훈련 실시
20190430	[초동여담] 황금돼지해의 돼지 수난
20190430	정부 정책 관련 개별 테마에 관심.. 나의 신용투자 전략은
20190430	실적 턴어라운드 저평가 기업에 관심.. 최고3배 레버리지 가능
20190430	"휴대 축산물 미신고 시 과태료 최대 천만 원 부과"
20190501	경기도, 아프리카돼지열병 국내 유입 차단에 총력
20190501	‘ASF 중국 전역 확산’ 도, 예방활동 강화 및 농가 방역수칙 준수 당부
20190501	[사설]아프리카돼지열병 철통 방역만이 살길이다
20190501	소비 많은 5월, 물가 줄줄이 인상...서민 경제 부담 가중
20190501	군산시 아프리카돼지열병 차단 총력
20190501	경기도, ASF 국내 유입 차단에 '총력'
20190501	돼지고기 값 들썩들썩
20190501	걸리면 약도 없다, 1000만마리 한국돼지 살려라
20190501	군산시 아프리카돼지열병 차단방역에 총력 대응키로
20190501	실전 방불케하는 아프리카돼지열병 가상 방역훈련
20190501	삼겹살에 소주 한 잔도 '부담' 기름값까지 줄줄 오른다
20190501	군산시, 아프리카돼지열병 차단 방역 총력
20190501	IPO 마니커에프앤지, 간편식 시장 성장 수혜
20190501	"야생멧돼지 협조 요청 없어 통제 범위도 민통선 외곽"
20190501	"중국 경기 반등세, 여전히 유효"
20190501	삼겹살 100g '2천 원'선 "돼지열병 막아라"
20190501	[사설]민생물가 상승 `도미노 현상', 정책적 관리 왜 못하나
20190501	[사설]생활물가 어디까지 더 오르나
20190502	美 돼지고기값 '천정부지' 아프리카열병 대란 조짐
20190502	소비자물가 4개월째 '0%대' 상승
20190502	​中, 캐나다산 돼지고기 수입금지 확대 화웨이 사태 보복 계속하나
20190502	삼겹살 소주 뛰는데 저물가라니 이 괴리감은
20190502	중국발 ‘아프리카돼지열병’ 확산 “돼지고기 가격 내년까지 계속 오를 것” 전망
20190502	'나홀로 하락'한 중국증시...5월엔 훈풍오나
20190502	[사설] 구제역보다 무서운 돼지열병 차단, 철저한 검역에 달렸다
20190502	충북 소비자 물가 '잠잠' 이달 폭등 가능성
20190502	전북 소비자물가지수 4개월째 1% 미만 등락 반복 체감물가는 높을 듯
20190502	소비자물가 상승세 둔화, 넉 달째 0%대
20190502	산지 계란가격 하락세 1년 이상 장기화
20190502	전국 소비자물가지수 상승률 4달 연속 0%대 통계 작성 이후 처음
20190502	5000원 '금(金)겹살' 대신 1000원 '냉삼'
20190502	소비자물가 상승률, 4개월째 0%대 커지는 '디플레이션' 우려
20190502	무상급식 문재인 케어가 '물가' 낮췄다
20190502	돼지열병 A형 간염 수족구병까지 국내도 전염병 비상
20190502	돈 쓸데 넘치는 '가정의 달' 서민 가계, 돈 쓰기 무섭다
20190503	[인싸Eat]한번 걸리면 30년 '악몽', 돼지열병 잔혹사
20190503	'돼지 에볼라' 美中 무역협상에까지 영향 줬다
20190503	화웨이 멍 체포한 죄 中, 캐나다산 돼지고기 제동
20190503	[나이트] 아프리카 돼지열병 발병국 축산물 불법 반입시 천만 원
20190503	농식품부 한돈협회, 아프리카돼지열병 방지 캠페인
20190503	문 대통령 "아프리카 돼지열병 각별히 주의해야"
20190503	[네박자 종목] "테마도 있고, 기업도 좋다! 백광소재"
20190503	文대통령 "아프리카 돼지열병, 치사율 100% 위험 각별히 신경써야"
20190503	文 "아프리카 돼지열병, 유입 순간 재앙 될수도..국민 동참을"
20190503	메릴린치 "中 통화정책 긴축 전환은 일러"
20190503	文 "아프리카돼지열병 예방에 모두 함께해달라"
20190503	문 대통령 "아프리카 돼지열병 예방에 국민 동참해달라"
20190503	文대통령, "아프리카 돼지열병 예방 위해 모두 함께 해달라"
20190503	농식품부, 아프리카돼지열병 유입 방지 국경검역 강화
20190503	주머니 사정 팍팍한 1020도 추억에 젖은 4050도 '냉삼앓이'(종합)
20190503	'냉삼'의 화려한 부활 '추억' 먹는 손님과 인건비 줄인 사장의 '윈윈'
20190503	5월엔 팔아라? "실적 개선 스몰캡 주목"
20190503	중국 '돼지열병' 창궐로 세계 식품시장 흔들
20190503	[굿모닝 증시]“연준 신중모드 'ON' 돌다리도 두드릴 때”
20190503	[플라자] 정화예술대 몽골 글로벌리더십대 교육 교류를 위한 업무 협약 체결식 외
20190503	[해외선교 성지순례 안전 기상도] 중국 등지서 소시지 육포 만두 반입 유의
20190503	'금겹살'에 애정 식은 한국인들 '냉삼'에 눈 돌린다
20190504	아프리카돼지열병 차단위해 국경검역 강화한다!
20190504	가짜 고기 전성시대 건강과 맛까지 챙긴 대체 육류 성장 가속화
20190504	'아프리카돼지열병' 유입 방지 알리는 이개호 장관
20190505	[아주경제 오늘의 뉴스 종합] 아시아나 항공 일등석 역사속으로 방탄소년단, 월드투어 시작 外
20190505	문재인, 北 미사일 추정 발사체에 ‘묵묵부답'
20190506	"안 그래도 어려운데" 서민 경제 울상
20190506	아프리카돼지열병에 삼겹살 '金겹살' 되나 한달새 17% 값 올라
20190506	삼겹살 가격 한달새 16.5% 올라 아프리카돼지열병 탓에 하반기에도 오를 듯
20190506	`금(金)겹살`된 삼겹살, 한달새 17% 급등
20190506	“아프리카돼지열병 발생 동남아 농가 방문 자제를”
20190506	삼겹살값 한 달 사이 17% 급등...아프리카돼지열병 파장 주시
20190506	[월드 브리핑] 美 민주당, 뮬러특검 하원 출석 추진 격화
20190506	아프리카돼지열병 국제 돼지고기 상승세 국내 가격은?
20190506	'金겹살'
20190506	삼겹살값 한달 새 16.5% 급등 아프리카돼지열병 파장 주시
20190506	주가 상승률 톱10 테마주 일색
20190506	삼겹살값 한달새 17% 급등 아프리카돼지열병 파장 주시
20190506	삼겹살값 17% 급등 中 '돼지열병' 확산
20190506	[사진]한 달 새 17% 오른 삼겹살...아프리카돼지열병 파장
20190506	[사진]'아프리카돼지열병 파장' 삼겹살 가격 한 달 새 17% 급등
20190506	[사진]삼겹살 한 달 새 17% 급등...아프리카돼지열병 파장
20190506	[사진]아프리카돼지열병 파장...돼지고기 가격 상승세
20190506	대통령도 "北 유입 가능성" 정부 "DMZ 예찰 불가"
20190506	삼겹살 값 한 달새 17% ↑ 아프리카돼지열병 파장 주시
20190506	전남 종돈장, 돼지열병 등 가축전염병 '청정'
20190506	두나무 카카오스탁, 4월 급상승 테마주 발표...'닭고기・항공사・5G'
20190506	삼겹살값 한 달 새 17% 급등 아프리카돼지열병 파장
20190506	삼겹살값 한 달 새 17% '급등' 中 아프리카돼지열병 파장
20190506	美 증시 사상 최고치에도 풀 죽은 韓 "당분간 횡보"
20190506	[조용헌 살롱] [1192] 돼지에 대한 생각
20190506	대한한돈협회, 농식품부와 아프리카돼지열병 예방 캠페인 펼쳐
20190507	당정, 아프리카돼지열병 국내 유입 차단 등 선제대책 추진
20190507	당정, 돼지열병 차단 긴급대책회의 '불법 음식물 반입' 과태료 최대 1000만원으로
20190507	돼지열병 비상 당정 "불법축산물 반입 과태료 1000만원"
20190507	축산물 외국서 몰래 들여오다 걸리면 '과태료 천만원'
20190507	당정, 돼지열병 차단 나서 "불법 축산물 과태료 10만→500만"
20190507	돼지고기 가격 폭등설 하나하나 따져봤더니...
20190507	당정 "6월 1일부터 불법 축산물 반입 과태료 최고 1000만원"
20190507	[SEN][특징주]우성사료, 정부 '잔반사료 금지' 반사이익 기대감에 강세
20190507	당 정 돼지 잔반 사료 일시 중단키로 장기적으론 전면 금지 추진
20190507	美최대 육가공업체 대표 "아프리카돼지열병, 미국확산 우려"
20190507	아프리카돼지열병, 세계 가격 흔들어 한국도 '불안'
20190507	경북도, 아프리카돼지열병 차단 총력전
20190507	[백브리핑] 수년간 방치된 '엉터리 가축방역 통계'
20190507	휘발유값 이번주 1500원대로 뛴다
20190507	해외 돼지열병 확산에 ‘金겹살’ 값 껑충
20190507	"기름 식료품값 들썩" [불 붙은 물가논쟁] "소비부진에 準디플레"
20190507	​생수 소주 삼겹살 이어 기름값 인상 서민 물가 줄줄이↑
20190507	​[주요경제일정] 5월7일(화)~5월10일(금)
20190507	아프리카돼지열병 여파로 삼겹살값 오름세 한달새 17% 급등
20190507	삼겹살 가격 한달새 16.5% 급등 왜?
20190507	물가 줄인상에 나들이 외식 두려운 가정의 달
20190507	물가 안정세라고요? 체감물가는 전혀 달라요
20190507	이해찬 “아프리카돼지열병, 국내 유입 막기 위해 남북 공조 필요”
20190507	당정, '아프리카돼지열병' 확인 시 최고 수준 경보
20190507	당정 아프리카돼지열병 강력 대응체계 마련 약속, 국내 발생시 최고 수준 경보 발령
20190507	한국당, 부산행 민주당, 돼지열병 당정 협의
20190507	"아프리카 돼지열병, 北으로는 아직 전파되지 않아"
20190507	불법 축산물 반입 ‘철퇴’ 과태료 최고 천만 원 입국 금지
20190507	농식품부 이개호 장관, 중국 농업부 장관 면담 가축질병 공동대응 등 요청
20190507	文 “남과 북은 생명공동체 평화란 평범한 사람들의 삶 위한 것”
20190507	당정, 돼지열병 발생시 최고수준 경보 불법축산물 반입 과태료도 최대 1000만원 인상
20190507	[기업] 농협, 아프리카돼지열병 방역 점검회의 개최
20190507	[ET투자뉴스]코스피와 코스닥 -1%전후 하락세 마감
20190507	불법 축산물 반입 시 과태료 최고 1천만원 인상
20190507	불법 축산물 반입하면 과태료 최고 1천만원 부과 아프리카돼지열병 차단
20190507	"6월부터 불법 축산물 반입 시 과태료 최고 1000만원"
20190507	“아프리카돼지열병에 돼지고기값 급등 우려” 긴급 당정
20190507	[포토] 아프리카돼지열병 당정 참석한 이개호 장관
20190507	[포토] 아프리카돼지열병 관련 긴급 당정
20190507	[포토] 발언하는 이개호 농림 장관
20190507	[포토] 자료확인하는 이개호 장관
20190507	[포토] 심각한 표정의 이개호 장관
20190507	[사진]아프리카돼지열병 긴급 당정 점검회의
20190507	[사진]아프리카돼지열병 관련 발언하는 이개호 장관
20190507	[사진]아프리카돼지열병 긴급 당정회의
20190507	[포토] 당정, 아프리카돼지열병 긴급 점검회의
20190507	[포토] 발언하는 이해찬 대표
20190507	[포토] 이계호 장관, 아프리카돼지열병 당정회의 참석
20190507	[사진]아프리카돼지열병 긴급 당정 참석한 이개호 장관
20190507	[사진]아프리카돼지열병 긴급 당정 회의
20190507	[사진]아프리카돼지열병 긴급 당정 개최
20190507	당정, '아프리카돼지열병' 예방 대책 논의
20190507	당정, 아프리카돼지열병 초강경 대응 최대 1000만원 과태료
20190507	아프리카 돼지열병에 트럼프 관세위협까지...세계 곡물가격지수 42년 만에 최저
20190507	당정, 오늘 국회서 아프리카 돼지열병 대책 회의
20190507	당정, 오늘 아프리카돼지열병 예방 대책 논의
20190507	​[오늘의 국회 일정(7일)] 이해찬 황교안 손학규 정동영 이정미 등 지도부 종합
20190507	[오늘의 국회일정-7일]황교안의 '장외투쟁' 이번엔 PK
20190507	​[아주증시포커스] '60% 대박' 공모주에 "더 뛴다" vs "글쎄"
20190507	[머니 컨설팅]시장 변동성 클 땐 포트폴리오 투자를 자산-지역-통화 다각화해야 위험분산
20190507	생활물가 줄인상 `잔인한 5월'
20190507	[포토] 중국 돼지열병 영향 삼겹살 가격 오름세
20190507	[사설] 치솟는 생활물가 마냥 손 놓고 있을건가
20190507	[주간 증시 전망] 미 중 무역협상 파열음 변동성 확대 우려
20190508	[단독] 과태료도 유명무실 축산물 불법 반입, 처벌 겨우 '2.9%'
20190508	아프리카돼지열병 `제2 간염 소시지` 사태될까 식품업계 불안
20190508	'청정제주 사수' 아프리카돼지열병 위험경로 집중 차단방역
20190508	“발병해도 대책 없어 더 공포” 농장주 속탄다
20190508	축산물 불법반입 과태료 100배 인상
20190508	농협, 아프리카돼지열병 앞장서서 막는다
20190508	가정의 달 쓸 데는 많고 나갈 돈은 늘고
20190508	홍영표 “황교안, 민생투쟁 아니라 대권투쟁 해”
20190508	'문재인 정부 2년' 한국당 맹공에 민주당도 맞불
20190508	"한국당 장외투쟁 길어지면 역풍불것"
20190508	이인영의 첫 시험대는 나경원 설득과 국회 정상화
20190508	이해찬 "한국당 장외투쟁, 길어지면 역풍 맞을 것"
20190508	아프리카 돼지열병 비상 속에 기대되는 중국 양돈 기업
20190508	이개호 농식품부 장관, 중국 농업농촌부 장관 면담
20190508	돼지열병 흉년, 남북협력 물꼬 트나
20190508	여당 새 원내대표 첫 시험대 '국회 정상화'
20190508	불법 축산물 반입, 최고 천만 원 과태료에 입국 금지까지 추진
20190508	‘돼지열병’ 수혜株 마니커에프앤지 코스닥 입성준비 ‘순항’
20190508	홍영표 "황교안, 대권 욕심에 국회 볼모" 마지막 작심 발언
20190508	이해찬 “한국당 장외투쟁, 좀 안됐다는 생각 역풍 맞을 것”
20190508	이해찬 "한국당 장외투쟁, 길어질수록 역풍맞을 것"
20190508	​이해찬 "장외투쟁 한국당, 좀 안됐다" 홍영표 "황교안의 대권투쟁"
20190508	코스닥 입성 준비 마니커에프앤지, 실적 받쳐주는 ‘돼지열병’株
20190508	불법축산물 반입, 최고 천만 원 과태료에 입국 금지까지 추진
20190508	삼겹살 소주에 휘발유도 서민물가 ‘들썩’
20190508	아프리카돼지열병 발생시 '최고 수준' 경보
20190508	당정, "아프리카돼지열병 차단위해 경기북부 지원 예산 확대"
20190508	당정, 돼지열병 발병땐 최고 수준 경보
20190508	당정 "돼지열병 국내 발병땐 즉시 ‘심각’ 경보"
20190509	중국 베트남 햄 사와도 벌금 500만원
20190509	돼지열병 국내유입방지 '총력전'
20190509	"아프리카돼지열병 막아라"
20190509	휴대 축산물 불법반입 과태료 최대 1000만원 남은 음식 급여도 제한
20190509	'돼지열병 막자' 과태료 10배↑ "삼겹살 가격 영향 없다"
20190509	국경 국내 검역 강화 "ASF 무조건 막는다"
20190509	중국, 베트남서 들여온 축산물 신고 안하면 최대 1000만원 과태료
20190509	“아프리카돼지열병 막아라” 정부대책불구 축산농가 불안
20190509	'아프리카돼지열병' 초비상 영암군, 전담공무원 지정 현장방역 확인
20190509	삼겹살이 金겹살? "아닌데 "
20190509	"아프리카 돼지열병 막아라"...농식품부, 과태료 10배인상 남은 음식 급여 금지 검토
20190509	돼지열병 우려 축산물 불법 유입 과태료 최대 1000만원
20190509	다음달 부터 축산물가공품 불법 반입 최대 천만원 과태료
20190509	아프리카돼지열병 진원지 중국 4월 돼지고기 가격 14.4% 급등
20190509	중국 4월 식품물가 6.1% 급등 돼지열병 원인
20190509	“아프리카돼지열병 막아라” 불법 휴대축산물 과태료 최대 1000만원
20190509	돼지열병, 과태료 10배 인상 축산농가 잔반 급여 금지 검토
20190509	해외 돈육 불법반입 과태료 최대 50배로
20190509	아프리카돼지열병 위험경로 차단 방역 집중
20190509	사설(하) 구제역보다 치명적인 ‘돼지열병’ 심상치 않다
20190509	돼지열병에 들썩이는 닭고기 대체육류株
20190509	아프리카돼지열병 국내 유입차단 및 방역관리 강화
20190509	부안군 가축전염병 예방활동 강화
20190509	'잘 둔 자식 덕(?)'에 빛 보는 모회사 늘었다
20190509	걸리면 끝...아시아 전역으로 확산 중인 아프리카 돼지열병
20190509	[돈 잘 버는 증권맨에게 듣는다] 반도체 업황 불황에도 상승여력 충분 최선호주 SK하이닉스
20190509	中 4월 생산자물가 두달째 상승 경기 회복세 지속(종합)
20190509	돼지열병에 中물가 들썩 4월 CPI 2.5%↑
20190509	'아프리카 돼지열병' 막아라, 과태료 10배 인상 등 추가 대책 마련
20190509	돼지열병 막아라 과태료 10배↑ 남은 음식 급여 금지 검토
20190509	조정식 "트럼프의 대북지원 지지, 협상 재개에 긍정적"
20190509	金겹살 된 돼지 대신 대형마트, 소고기 판촉 전쟁
20190510	법무부, '출입국기관장 및 해외주재관 회의' 개최
20190510	한돈자조금 “돼지고기 가격 폭등 아니라 오히려 지난해보다 더 떨어져”
20190510	“주요 감염경로 ‘잔반 사료’ 금지 법제화를” [농어촌이 미래다 - 그린라이프]
20190510	‘아프리카돼지열병’ 공포에 외국산 공세 시름 깊은 한돈 농가 [농어촌이 미래다 - 그린라이프]
20190510	돼지열병 주범 잔반, 사료 금지 논란 어찌하오리까
20190510	돼지열병 때문에 삼겹살 값이 올랐다고? 수입산은 내리고 국산이 올랐다
20190510	불법 휴대축산물 반입 과태료 천만 원까지 상향
20190510	외국 소시지 불법반입, 과태료 최대 1000만원
20190510	경기농협, '경기농산물 제값받기 구현' 마케팅 활성화 워크숍 개최
20190510	비싸진 돼지 대신 소고기 국내 대형마트 판촉 경쟁
20190510	돼지열병 이어 이번엔 애벌레 식량난 비상 걸린 중국
20190511	“아프리카돼지열병 막으려면 잔반사료 금지해야”
20190511	[과학핫이슈]아프리카 돼지열병
20190511	돼지열병, 중국 여행객 '캐리어' 타고 온다
20190511	“아프리카돼지열병으로 삼겹살이 금겹살?” 한돈농가는 한숨만
20190511	[스타워즈 화제주]고수들의 무역갈등 대처법 네오디안테크 LG유플러스
20190512	아프리카돼지열병 비상에 환경부 "남은 음식물 돼지 먹이로 금지" 입법예고
20190512	청주 돼지열병 유입 노심초사
20190512	돼지열병에 金겹살? 삼겹살은 억울하다
20190512	중국에 이어 홍콩서도 아프리카돼지열병 발병 돼지고기 가격 급등
20190512	홍콩서도 ‘아프리카돼지열병’ 발병 돼지고기 가격 급등
20190512	홍콩까지 확산된 중국발 아프리카돼지열병
20190512	아프리카돼지열병 비상 남은 음식물 주는 행위 금지
20190512	돼지열병에 잔반돼지 사라지나 음식물쓰레기 못 먹인다
20190512	남은 음식물 '돼지밥' 금지 아프리카돼지열병 막는다
20190512	남은음식물 돼지에 직접 급여 금지 "아프리카돼지열병 예방"
20190512	남은 음식물, 가축에게 직접 먹이는 것 금지한다!
20190512	"남은 음식물 돼지에게 주는 행위 금지"
20190512	홍콩에서도 돼지열병, 주요 도축장 운영 중단
20190512	중국에 이어 홍콩서도 아프리카돼지열병 발병 확인
20190512	남은 음식물 돼지에 제공 금지...입법예고
20190513	충북도, 청주공항 유입 ASF 막아라
20190513	전북농협, 군산항서 ASF 국내 유입방지 홍보 캠페인 실시
20190513	CJ제일제당, 1분기 당기순익 43.3% 감소 “헬스케어 매각 등 원인”
20190513	미래에셋대우 합병후 최대순익
20190513	CJ제일제당, 1분기 영업익 1790억원 전년비 14.8%↓
20190513	CJ제일제당, 1분기 매출 5조원 전년비 15.4%↑
20190513	CJ제일제당, 분기 매출 첫 '5조' 돌파...쉬완스 인수 효과
20190513	CJ제일제당, '슈완스 인수 효과' 분기 매출 5조 돌파 전년비 15.4%↑
20190513	"투자 확대 원재료비 부담" CJ제일제당 1분기 영업익 14.8%↓
20190513	CJ제일제당, 1분기 매출 5조원 돌파 HMR 43% 성장
20190513	M&A 효과 CJ제일제당, 1분기 매출 '5조' 전년비 15%↑
20190513	'경기 침체에도 투자 확대' CJ제일제당, 1분기 영업익 14.8%↓
20190513	고유가 아프리카돼지열병 국제식량가격 10개월 새 최고치
20190513	해외서 육포 갖고 들어오다간 과태료 최대 1000만원
20190513	[특징주]아프리카 돼지열병 영향 사료주 강세
20190513	아프리카돼지열병으로 삼겹살이 ‘금겹살’? 헛소문에 우는 한돈농가
20190513	​[특징주] '잔반 돼지 급여' 금지 소식에 사료주 강세
20190513	아프리카돼지열병 비상 전문가 “외국산 축산물 절대 사오면 안 돼”
20190513	아프리카돼지열병 비상 남은 음식물, 돼지 먹이 금지
20190513	남은 음식물 돼지에게 못 먹인다
20190513	아프리카돼지열병 비상 남은 음식물 돼지에 주는 행위 금지
20190513	베트남에서 돼지열병 확산...120만 마리 매몰처분
20190513	'돼지열병' 베트남서 확산 일로, 29개 지역으로 확대 120만 마리 살처분
20190513	세계식량가격지수 다시 상승세 지난해 6월 이후 최고치
20190513	“돼지열병 바이러스, 육포서 300일 축산물 반입 위험”
20190513	[SEN][특징주]남은 음식물사료 금지 법제화... 사료株 급등세
20190513	끈질긴 日, 韓 中에 "후쿠시마 수산물 수입 해달라"
20190513	삼겹살이 금겹살 되면서 한우 소비 20% 늘었다
20190513	중국, 美 관세인상 직격탄 대규모 추가 경기부양 나설까
20190514	경기농협, 평택항서 가축전염병 유입 방지 캠페인 실시
20190514	익산시, 아프리카 돼지열병 예방 당부
20190514	"ASF 차단방역 종합대책 마련해야"
20190514	익산시, 아프리카돼지열병(ASF) 유입 방지 총력
20190514	CJ제일제당 1분기 매출 5조원 돌파
20190514	CJ제일제당, 컨센서스 밑돈 1분기 실적에 목표가 하향-키움
20190514	증권 팟캐스트 `이리온` IPTV로도 본다
20190514	외국산 돼지고기 가격도 뛴다
20190514	아프리카돼지열병 방역 강화 입국시 축산물 휴대하면 과태료 500만원
20190514	서삼석 의원, 농업인 월급제 국비지원 근거마련
20190514	베트남서 돼지열병 29개 지역으로 확산 120만 마리 살처분
20190514	서삼석 의원, 농업인 월급제 국비 지원 근거마련
20190514	“CJ제일제당, 1분기 실적 기대 못미쳐...목표주가↓”-대신
20190514	[클릭 e종목]"CJ제일제당, 기대치 하회한 1Q실적 목표가 하향"
20190514	베트남서 ‘돼지열병’ 29개 지역으로 확산 120만 마리 살처분
20190515	ASF 유입 방지 예방대책 동참 당부
20190515	아시아 밥상서 '돼지고기'가 사라졌다
20190515	중국에서 1억마리의 돼지가 도살 되었을때 우리에게 생기는 일
20190515	고대 약대 한국생명공학연구원 연구팀 "베트남 돼지열병, 중국서 왔다"
20190515	아프리카돼지열병 예방, 남은 음식물 돼지에 주지 말아야
20190515	'아프리카돼지열병' 유입방지 캠페인
20190515	설훈, 아프리카 돼지열병 예방을 위한 '폐기물관리법' 대표발의
20190515	경기농협, 평택항서 아프리카돼지열병 예방 캠페인 전개
20190515	식탁 차지한 `가정간편식`, CJ제일제당 매출 43% ↑
20190515	하반기 제약/바이오주를 주목하자! (기대주 TOP 4)
20190515	한돈자조금, 2019 한돈 명예홍보대사 위촉
20190516	ASF 유입차단 선박 비행기 남은 음식 집중점검
20190516	충북농협 "아프리카 열병 막자"
20190516	아프리카돼지열병 유입 방지 전국 공항만 '남은 음식물 처리실태' 일제 점검
20190516	충북농협, 아프리카 돼지열병(ASF) 예방교육 결의대회
20190516	충북농협, 아프리카돼지열병 유입 차단 나서
20190516	공항 항만서 아프리카돼지열병 유입 막는다
20190516	ASF 차단 위해 선박과 항공기 내 남은 음식물 처리 실태 조사
20190516	'아프리카돼지열병' 비상...비행기나 배에 남은 음식물 처리법은
20190516	"ASF 발생국 돼지농가 가축시장 방문 자제를"
20190516	플럼라인생명과학, "아프리카돼지열병, DNA백신으로 잡는다"
20190516	아프리카돼지열병 차단 총력 농가전담 담당관제 운영
20190516	그린바이오 산업 `쑥` 포항은 녹색혁명 중
20190516	중국 돼지열병 발병 44%가 '잔반 사육' 한국도 대책 시급
20190516	[단독] 음식물 쓰레기 먹고 자란 돼지, 어디로 팔렸나
20190516	돼지고기 필요해? GMO설탕도 사야 브라질, 中에 요청
20190516	“아프리카돼지열병 막아라” 선박 항공기 남은음식물 처리 집중점검
20190516	[지금 세계는] 中 아프리카 돼지열병 피해 축소 의혹
20190516	통상 전문가가 본 글로벌 경제 패권 전쟁
20190517	中, 미국산 돼지고기 수입 주문 대량 취소 美 관세 인상 보복 조치?
20190517	제주서 아프리카돼지열병 유전자 검출
20190517	중국인 여행객 반입 소시지서 아프리카돼지열병 유전자 또 검출
20190517	무역갈등 불똥? 中, 美 돼지고기 3000여톤 주문 취소
20190517	농협, ASF(아프리카돼지열병) 국내 유입방지 홍보 캠페인
20190517	[포토뉴스]농협 축산산업 전략회의 ASF예방교육
20190517	산불악재 여파 도 예비비 4분의 1토막
20190517	[월드 브리핑] 美 하원, 448쪽 특검 보고서 릴레이 낭독
20190517	中, 미국산 돼지고기 3,247톤 구매 취소
20190517	'치사율 100% 육박' 돼지열병 비상 '잔반 사육' 문제없나
20190517	中 축산업계 "돼지열병은 국가 재난"...대책 호소
20190517	美, 관세 때리고 화웨이 퇴출 中 보복카드는?
20190517	[여백] 바이러스 습격
20190517	음식물 쓰레기 먹인 돼지 11만 마리 유통 국내도 비상
20190517	​"美에 반격하나" 中, 미국산 돼지고기 수입 주문 취소
20190518	中 관광객, 아프리카돼지열병 감염 소시지 반입하려다 적발
20190518	돼지열병에 삼겹살값 급등? 한돈농가는 억울하다
20190518	이낙연 총리, 인천공항서 아프리카돼지열병 국경검역 현장점검
20190518	이총리, 인천공항서 아프리카돼지열병 국경검역 현장점검
20190518	[스마트 리빙] 불법 축산물 반입 시 과태료 최대 1천만 원
20190518	[스타워즈 화제주]라이온, 하락장 선방 비결 '크린앤사이언스 마니커 서원'
20190518	돼지열병에 삼겹살값 급등? 한돈농가는 억울하다.
20190519	이 총리, 인천공항 아프리카돼지열병 검역현장 점검
20190519	중국인 여행객 휴대 축산물서 아프리카돼지열병 바이러스 유전자 확인
20190519	청주공항 입국 中관광객 순대서 아프리카돼지열병 검출
20190519	청주공항 ASF 바이러스 또 검출 '비상'
20190519	충북도, 폐사율 100% 아프리카돼지열병 발생에 초비상
20190519	인천세관, '불법물품 ZERO 청정 인천항 만들기' 캠페인
20190519	아프리카 돼지 열병 대란, 대안 랜더링 시설 경기북부 2곳 불과
20190519	정부부처 주간일정 및 보도계획(20~24일)
20190520	베트남도 돼지열병 확산...150만마리 살처분
20190520	아프리카돼지열병 공항검역 강화해야
20190520	돼지고기 도매가격 예년보다 낮다
20190520	바이러스 '입국' 연이어 발견 아프리카돼지열병 반입 '초비상'
20190520	[심은지의 글로벌 컴퍼니] '가짜 돼지고기' 만드는 중국 옴니포크 왜 투자자는 열광하나
20190520	관광객 물품서 돼지열병 유전자 '비상'
20190520	[주요경제일정] 5월20일(월)~5월24일(금)
20190520	치솟는 외식 물가 냉면 한 그릇에 1만4000원
20190520	“과일 마음껏 사먹고 싶다” 소박한 자유 외치는 중국인들
20190520	‘흑돼지쇼’는 달리기 지옥이었다
20190520	[인천] "아프리카돼지열병 차단 방역에 총력"
20190520	우진비앤지, 아프리카돼지열병 방역제 임상진행/돼지열병 백신(CSF) 상용화 기대감
20190521	세종시, 아프리카돼지열병 조기진단 체계 구축
20190521	청주국제공항 아프리카돼지열병 검역 강화
20190521	'금겹살'됐다 생산자물가 연속 상승
20190521	화순군, 아프리카돼지열병 유입 방지 ‘총력’
20190521	익산시, 아프리카돼지열병 확산방지 교육
20190521	올 구제역 어디서 유입됐나 살펴봤더니
20190521	전남도, 아프리카돼지열병 유입 차단 총력
20190521	'금겹살'된 삼겹살에 유가 오르며 생산자물가 3개월 연속 상승
20190521	인천시 아프리카돼지열병 방역 관리 총력
20190521	아프리카 돼지열병 아홉 달, 중국 '속수무책'
20190521	생산자물가 3개월 연속 상승세 달걀 40% 돼지고기 14%↑
20190521	국내 생산자물가 상승세 석 달째 지속
20190521	돼지고기 14% 계란 40% 4월 축산물값 크게 뛰었다
20190521	소비자물가에 무상 품목 제외 통계 착시 줄인다
20190521	유가 상승 영향에 생산자물가 3개월 연속 상승
20190521	“올 초 국내 구제역, 중국 등 주변국서 유입 추정”
20190521	최저임금 인상發 음식점 숙박물가 7개월 연속 상승
20190521	"아프리카돼지열병 유입 막자" 예방 토론회 연 경남농협
20190521	지난달 생산자물가 3월에 비해 0.3% 상승
20190521	생산자물가 3개월 연속 상승 4월지수 전월대비 0.3% 올라
20190521	4월 출하 달걀값 39%, 돼지고기 13% 올라
20190521	“올 초 구제역, 주변국에서 유입 가능성 커”
20190521	[앵커pick] 류현진 달라진 비결 '먹는 것 빼고 다 바꿨다'
20190521	지난달 돼지고기 생산자물가 전월 대비 13.5% '껑충' 아프리카돼지열병 확산에 수요 늘어
20190521	월급 빼고 다 올라 생산자물가 3개월 연속 오름세
20190521	4월 생산자물가 전월 대비 0.3% 상승.. .3개월 연속 오름세
20190521	지난달 달걀 생산자물가 35.9% '껑충' 부화절 수요 여파
20190521	한은, "생산자물가 전월대비 0.3% 상승 3달 연속 올라"
20190521	팜스코, 사료 원가 부담 돈가 약세로 1분기 실적 둔화
20190521	유가 상승에 생산자물가지수 3개월 연속 상승
20190521	유가 반등 영향 생산자물가 3개월째 상승
20190521	4월 생산자물가 전월대비 0.3%↑ 유가 상승에 3달째 '오름세'
20190521	4월 생산자물가 3개월째 상승 돼지고기 달걀 `껑충`
20190521	음식 숙박 계란 돼지고기 '생활 밀접 제품' 생산자물가지수 상승
20190521	생산자물가 3개월 연속 올랐다 축산물 '상승'
20190521	"돼지 가격 오를까 내릴까"
20190522	아프리카돼지열병 조기진단 체계 구축
20190522	농식품부, 남은 음식물 급여 양돈농가 ASF 주의 촉구
20190522	'치사율 100%' ASF 중국서 확산...보따리상 단속한다
20190522	농식품부 환경부, 남은 음식물 급여 양돈농가 ‘전담 마크’
20190522	아프리카돼지열병 '잔반을 잡아라'
20190522	아프리카돼지열병 대응 비상 농식품부, 농가별 담당관제 시행
20190522	​음식물 돼지사료 관리 강화 아프리카 돼지열병 차단 총력
20190522	농식품부-환경부, 아프리카돼지열병 막기 위해 돼지농장별 전담 담당관제 시행
20190522	무역전쟁 여파로 中이 미국산 대두 수입을 중단한다면?
20190522	아프리카돼지열병 비상 잔반 사용 농가 특별관리
20190522	아프리카돼지열병 비상 잔반 먹이는 농가 특별관리
20190522	일찍 찾아온 더위 냉방기 빙과 맥주株 담아볼까
20190522	‘아프리카돼지열병’ 비상 잔반 먹이는 농가 특별관리
20190522	남은 음식물 급여 양돈농가 공무원 담당관제 실시
20190522	돼지에 남은 음식 날로 먹여 ‘아프리카돼지열병’ 번져
20190522	국제유가 오르자 생산자물가 석달째 상승
20190522	기름 축산물 가격 '들썩' 생산자물가 3개월 연속 상승
20190522	油價 오르자 생산자물가 석달째 상승
20190522	경남농협 축산농가, 아프리카돼지열병 국내 유입 막는다
20190523	돼지열병 베트남 전국 확산... 동남아 확산 우려
20190523	충남도, 캐나다산 씨돼지 통해 우수 종돈 공급
20190523	2019년 5월 충북일보 독자권익위원회
20190523	ASF 차단 위해 불법축산물 유통 일제단속 실시
20190523	"증권사 리포트 돈 주고는 안본다? 유료화해도 잘 나갑니다"
20190523	한돈자조금, 아프리카돼지열병 차단 전국민 협조 요청 및 할인판매 진행
20190523	포항시 '그린바이오 산업' 차세대 성장동력으로 키운다
20190523	[특징주]아프리카 돼지열병, 中 전역 확산 우진비앤지 상승세
20190523	[2019 히트상품]대신증권, 대신 밸류 로보 펀드
20190523	남은 음식물 사료 쓰는 양돈 농가 관리 강화
20190524	신창현 의원, 양돈농가 잔반 사용금지 재검토해야
20190524	‘한돈 소비 활성화’ 할인 판매 시식회
20190524	[포토] '아프리카돼지열병(ASF) 차단을 위한 대국민 협조요청, 한돈농가 응원 위한 한돈 할인 판매'
20190524	충남축산기술硏 우수 씨돼지 입식
20190524	[이슈&스토리]亞 전역 확산 '아프리카 돼지열병'
20190524	중국 연구진, 아프리카 돼지열병 백신 개발
20190524	농가 3곳 때문에 잔반 사용 금지? 양돈농가 반발
20190524	돼지 열병, 무서운 이유 사람도 감염되나?
20190524	[이상로의 새빨간투자] '더블체크'로 추천주 옥석가리기! <영원무역>, <제일바이오>, <롯데정밀화학> 外
20190524	中, ‘아프리카돼지열병’ 백신 개발 임상시험 계획
20190524	[포토] 한돈자조금, '한돈농가 응원 위한 한돈 할인 판매 및 시식회 진행'
20190524	[사진]한돈 삼겹살 '아프리카 돼지열병 무섭지 않아요'
20190524	[최명성의 바닥탈출] 수급 개선 반등 기대되는 제약株! 제일바이오
20190524	[카드뉴스]아프리카 돼지열병 주의보
20190524	아프리카돼지열병 차단 불법 축산물 일제 단속
20190525	[포토] 한돈자조금, ASF 차단 전국민 협조 요청 및 할인판매 진행
20190525	[스타워즈 화제주]1위 다툼 강팔 라이온 에치에프알vs넥슨지티
20190525	[포토] 한돈, 돼지고기 할인 판매
20190526	홍성군 "아프리카돼지열병(ASF) 선제적 방역 펼친다"
20190526	삼겹살 대란 일어날까 돼지 열병에 여륨휴가철까지 상승세 본격화
20190526	삼겹살값 급등
20190526	아프리카돼지열병 확산 돼지고기 값 심상찮다
20190526	돼지고기값 급등세 서민 먹거리 비상
20190526	홍성군, 아프리카돼지열병 예방 '총력'
20190526	아프리카돼지열병 여파 삼겹살값 뛴다
20190526	아프리카돼지열병 탓? 국산 돼지고기값 상승세
20190526	[포토] 돼지고깃값 고공행진
20190526	`삼겹살 대란` 현실화하나 돼지고기 값 10% 이상 급등
20190526	'아프리카 돼지열병 막자' 잔반 급여 금지 급물살
20190526	'축산1번지' 홍성, 아프리카돼지열병(ASF) 선제적 방역
20190526	전남도, 아프리카돼지열병 차단 온힘
20190526	아프리카돼지열병 선제 방역으로 차단해야
20190526	'아프리카돼지열병 유입 막아라' 전남 방역실태 일제 점검
20190526	삼겹살 대란 일어나나 돼지열병 확산에 돼지고깃값 상승세 본격화
20190526	아프리카돼지열병 '확산'에 돼지고기 가격 상승 '본격화'
20190526	심상치 않은 돼지고깃값...아프리카돼지열병 영향
20190526	전병순 부안군 부군수, 현장방문 소통 행정
20190526	돼지고깃값 상승...아프리카돼지열병 영향
20190526	'아프리카돼지열병' 영향 돼지고기 가격 상승세
20190526	돼지고깃값 상승세 본격화...수입 삼겹살 도매가 10%↑
20190527	양산시, 아프리카돼지열병 차단방역 강화
20190527	경주시, 아프리카돼지열병(ASF) 유입 차단방역 총력
20190527	"아프리카돼지열병 충북 유입 막아라" 충북도 차단 나서
20190527	"ASF 유입 막아라" 검역당국 총력 대응
20190527	中 이어 베트남도 아프리카돼지열병 `몸살`
20190527	내달 돼지 도매가 내린다 전년동기比 최대 15%↓
20190527	베트남 돼지열병 확산으로 돼지 170만마리 살처분
20190527	개, 돼지에게 남은 밥 주는 게 왜 잘못이냐고요?
20190527	대구 삼겹살값 한달새 6% 올라
20190527	ASF 영향 고깃값 상승세, 삼겹살 대란 오나
20190527	휴가철 앞두고 삼겹살 대란?
20190527	삼겹살값 한 달새 10% 급등
20190527	돼지고기 값 급등 삽겹살 ‘金겹살’ 됐다
20190527	홍성군, 아프리카돼지열병 방역대책 수립
20190527	삼겹살 '金겹살' 되나 돼지고깃값 상승세 본격화
20190527	또 金겹살 한달새 ㎏당 10% 껑충
20190527	돼지고기값 들썩들썩
20190527	한창섭 충북도 행정부지사, 청주공항 국제검역현장 점검
20190527	아프리카돼지열병으로 돼지고기 가격 폭등? 양돈농가 “오해”
20190527	돼지고기 오름세 시장 '예의 주시'
20190527	中 리커창 총리, 사과 값에 '화들짝' 물가 안정 나서나
20190527	양평군, 가축질병 차단방역 총력
20190527	전체 돼지 5% 잃은 베트남, 아프리카돼지열병 공포 계속
20190527	열병 탓 돼지고기 오름세 시장 '예의 주시'
20190527	구제역 바이러스 중국 유입 확인 ...아프리카돼지열병도 비상
20190528	구제역 아프리카돼지열, 청정유지 가축방역 순회교육 시행
20190528	“아프리카돼지열병 영향으로 대체재 소 닭고기 값 오를 것”
20190528	순창군 농 축협 조합장 간담회 개최
20190528	순창군, 농 축협장 간담회 개최
20190528	中 "무역전쟁 끄떡없다"는데 부자 금 사들이고 물가는 폭등
20190528	무역전쟁 불안감에 달러 금 사는 중국인들
20190528	中 중산층, 무역분쟁 불안감에 ‘달러ㆍ금’ 사들인다
20190528	나들이철 삼겹살 가격 한 달새 13% 상승
20190528	[실시간테마] 그래핀, 반도체, 비트코인, 희토류 관련 종목 네티즌 관심 ↑
20190528	발병 불안한데 가격 폭등 오해까지 양돈농가 ‘울상’
20190528	6월까지 돼지고기 가격 하락 '지속'...하반기에는 '상승'
20190528	무역전쟁 中 서민층 경제 위협 불안감 확산
20190528	발병 불안한데 가격 폭등 오해까지 양돈농가 울상
20190529	이낙연 총리 “북한에 아프리카돼지열병 꽤 발생”
20190529	경기도 아프리카돼지열병 국내 유입 차단 ‘총력’
20190529	경기도, 아프리카돼지 열병 방역 총력 해외 축산물 무단 반입시 과태료 1천만원
20190529	北, 돼지열병 발병 우려 통일부 "우리쪽 전파 가능성 대비"
20190529	경기도, 아프리카돼지열병 막기 위해 예방활동
20190529	이낙연 총리 "북한에 아프리카돼지열병 발생한 듯 완벽 방어해야"
20190529	이총리 "북한에 아프리카돼지열병 꽤 발생한듯 유입 막아야"
20190529	대한한돈협회 “남은 음식물 돼지 급여 전면 중단” 촉구
20190529	대한한돈협회, 29일 기자회견 “돼지에게 음식물류 폐기물 급여 전면 금지를!”
20190529	랑세스 버콘, 아프리카돼지열병 살균 효능 입증받아
20190529	이낙연 “북한에 아프리카돼지열병 발생 한 듯 완벽히 방어해야”
20190529	ASF 돼지고기 반입 시 과태료 최대 천만 원
20190529	[정연일의 원자재포커스] '金겹살 사태' 온다는데 정말일까?
20190529	해외 불법축산물 국내 반입시 과태료 100만원→1000만원
20190529	[SEN][특징주]우성사료, ASF 음식물류 폐기물 돼지급여 전면금지 움직임에 강세
20190529	내달 불법 축산물 국내 무단반입 시 과태료 최대 1000만원
20190529	“중국발 돼지열병에 대체재 소 닭고기 값 오를 것”
20190529	도드람, 스페인 아프리카돼지열병(ASF) 전문가 초청 세미나 개최
20190529	올 여름, 한우값 떨어지고 닭 오리값 오른다
20190529	돼지열병 발생국 축산물 불법 반입땐 과태료 최대 1000만원
20190529	北 ‘아프리카돼지열병’ 비상 통일부 “전파 가능성 대비”
20190529	北아프리카돼지열병 발병 우려 文 “조치 필요” 통일부 “협력 의사 전달”
20190529	"北에 아프리카 돼지열병 확산 멧돼지 전파 막아야"
20190529	돼지열병, 치사율 100% 달해...북한서 확산
20190529	文 "결핵사망 방지, 폭넓은 대책을" 각종 법안 시행령 의결
20190529	이낙연 총리 "북한에 아프리카돼지열병 꽤 발생한듯...유입 막아야"
20190529	이낙연 "北에 돼지열병 발생한 듯...멧돼지 통한 유입 막아야"
20190529	文대통령 "아프리카돼지열병, 국내 유입 않도록 사전 조치 필요"
20190529	문대통령 "아프리카돼지열병에 경각심 필요"
20190529	아프리카돼지열병 발생국 돼지고기와 가공품 불법 반입 최대 1000만원 과태료
20190529	김태환 "축산 환경 질병문제 종합대책 7월 발표"
20190529	아프리카돼지열병 방역 교육
20190529	랑세스, '버콘 S 버콘 LSP' 아프리카 돼지 열병 살균효능 입증
20190529	'마이너스 수익률' 국민연금, 기금평가서 첫 '보통' 등급
20190529	돼지열병 발생국 축산물 반입 과태료 최대 1천만원
20190529	돼지열병 발생국 축산물 불법 반입 '과태료'
20190530	‘돼지열병 막아라’ 내달부터 해외축산물 신고 없이 반입 땐 과태료 1000만원
20190530	北 자강도 협동농장서 아프리카돼지열병 발생
20190530	돼지고기 소비 줄고 생산 늘었다 돼지고기 6월 도매가격 하락 전망
20190530	해외여행지 축산물 무심코 싸왔다간 과태료 1000만원
20190530	'金겹살'이 억울한 삼겹살 "돼지열병에 값 폭등? 전혀 아닙니다"
20190530	北까지 번진 돼지열병..."진짜 문제는 내년부터"
20190530	아프리카돼지열병 때문에 금(金)겹살 됐다고?
20190530	소주에 삼겹살까지 자고 나면 치솟는 물가에 서민 살림살이 팍팍해진다
20190530	해외 휴대축산물 신고 안하면 과태료 1000만원
20190530	농식품부, 내달부터 휴대축산물 신고안하면 과태료 1000만원 부과
20190530	6월부터 해외 휴대축산물 미신고시 '1천만원' 과태료
20190530	6월1일부터 불법 축산물 반입시 과태료 최대 1000만원 부과
20190530	해외여행 축산물 과태료 10~50배 오른 최고 1000만원
20190530	[특징주] 北 아프리카돼지열병 전파 우려에 사료주 강세
20190530	[정형석의 나우앤덴] 비욘드미트, 한달만에 주가 4배 '대체육류' 뭐길래
20190530	​[특징주] '돼지열병 관련주' 우성사료 장 초반 급등
20190530	돼지고기 가격 꺾이나 소비 줄었는데 생산량 늘었다
20190530	돼지고기 소비 줄고 생산량 늘었다 가격 하락 가능성도
20190530	돼지고기 가격 꺾이나 소비↓ㆍ생산량↑
20190530	李총리 "북한에 돼지열병 발생"
20190530	[포토] '돼지에게 잔반 급여 전면 금지하라'
20190530	[언중언]`삼겹살'
20190530	경기도, 아프리카돼지열병 유입 방지 '총력'
20190530	이 총리 “북에 아프리카돼지열병 발생 유입 막아야”
20190530	[ET투자뉴스]코스피 상대적 강세 흐름 보이며 반등 성공
20190530	코스피 오름세 이어가 코스닥 약보합권
20190530	모레부터 축산물 불법 반입 땐 최대 천만 원 과태료
20190530	다음달부터 불법 축산물 휴대하면 과태료 최고 1000만원
20190530	들썩였던 삼겹살 값 다시 내려간다 "생산량 늘었는데 덜 사먹는다"
20190530	"DMZ 멧돼지부터 막아야" 현실은 '접근 불가'
20190530	아프리카돼지열병 북한 발병설 정부 “가능성에 대비”
20190530	돼지고기 가격 낮아질까...소비 줄었는데 생산 늘어나
20190530	돼지열병 발생국가 축산물 불법 반입 새달부터 과태료 최대 1000만원 부과
20190530	한돈협회, 남은 음식물 급여 전면 금지 촉구
20190530	‘아프리카 돼지열병’, 치사율 100% 예방법은?
20190530	아프리카 돼지열병 방역 역량 강화 교육
20190531	얄궂은 남북 돼지열병 앓는 북한, 남한에 대화 기회 주나
20190531	북한 돼지열병 발생 확인... 김포 등 접경지 10곳 차단 비상
20190531	“아프리카 돼지열병 막아라” 접경지 차단방역 사활
20190531	‘돼지열병’, 10개 시군 특별관리지역 지정..‘심각’단계 준하는 방역조치
20190531	ASF 발병국 생산 제조 돼지고기 미신고 입국 시 천만원 과태료
20190531	아프리카돼지열병 북한까지 확산 군사분계선 야생멧돼지 차단방역 총력
20190531	“북 접경지역 차단방역 조치 취할 것”
20190531	북한 ‘아프리카돼지열병’ 발생 10개 접경시군 ‘특별관리’
20190531	[사설]아프리카돼지열병 북한서 발생, 차단 방역에 총력을
20190531	‘치사율 100%’ 돼지열병, 야생 멧돼지 통해 남하 가능성
20190531	정부 "北 돼지열병에 협조하겠다" 北 "검토하겠다"
20190531	2019년 제4차 전국양돈조합장협의회 개최
20190531	정부, 北에 돼지열병 차단 협력의사 전달
20190531	통일부, 돼지열병 협력의사 전달 北 "검토 후 입장 알릴 것"
20190531	정부, 아프리카돼지열병 협력의사 전달 北 “검토후 입장 알려주겠다”
20190531	‘치사율 100%’ 아프리카돼지열병 막아라 유입 차단 비상
20190531	노동신문 “아프리카돼지열병 상세 보도” 北 발병 사실은 ‘시침 뚝’
20190531	"돼지열병 北서 유입 가능성" 정부 `비상`
20190531	'치사율 100%' 돼지열병 北 상륙 국내 유입 '초비상'
20190531	"치사율 100% 돼지열병 완전봉쇄" 강원도 축산농가 ASF 차단 비상
20190531	[포토] ‘조금만 참아’ 아프리카돼지열병 검사 채혈
20190531	北, 가뭄 돼지열병 이어 '고온현상' 예보 “낮 최고 32도 이상”
20190531	북한서 아프리카돼지열병 첫 발생 남북간 멧돼지 전파 가능성에 방역비상
20190531	코스피, 소폭 상승 마감 "금통위 소수의견 영향"
20190531	북한 접경지역 10개시군 '특별관리지역' 선정
20190531	“北 ASF를 막아라” 접경지 10개 시 군 ‘특별관리지역’ 지정
20190531	코앞까지 다가온 아프리카돼지열병 "만두 햄 가격 또 오르나"
20190531	[더벨]코미팜, 北 아프리카돼지열병 발생 소식에 기대감↑
20190531	아프리카돼지열병(ASF) 북한 발생..접경지 10개 시.군 방역 활동 강화
20190531	“북한 멧돼지를 막아라” 아프리카돼지열병 차단 ‘총력전’
20190531	접경지 10곳 돼지열병 특별관리지역 지정
20190531	[SEN]백광소재, 아프리카돼지열병 방역 '생석회' 국내 점유율 1위 부각돼 강세
20190531	"돼지열병 무조건 막아라" 강원도 축산농가 ASF 차단 비상
20190531	‘백신 無 치사율 100%’ 아프리카돼지열병, 한반도 상륙 北 “손실 매우 크다”
20190531	북한서 아프리카 돼지열병 발생 강화군 등 접경 10곳 특별관리지역 지정 '차단 총력'
20190531	[축산업, 국민에게 사랑받는 축산으로 | ② 맛있고 건강한 축산물 공급] 깨끗한 농장에서 건강하게 키운다
20190531	아프리카돼지열병, ‘백신 無’ 치사율 100% 전파 시 양돈 산업 큰 피해
20190531	ASF 차단 위해 남북접경지역 특별관리지역 지정
20190531	통일부 "돼지열병 확산방지 남북협력 준비 北과 협의할 것"
20190531	"아프리카돼지열병 남쪽 전파 가능성 높다"
20190531	'치사율 100%' 돼지열병 발생 북한 접경 10개 시 군 특별관리지역 지정
20190531	북한에 창궐한 돼지열병(ASF), 다급한 북한 손내밀까
20190531	北 돼지열병 차단 총력 경기 강화ㆍ강원 철원 등 접경 10곳 특별관리지역 지정
20190531	통일부 "北과 아프리카돼지열병 확산 방지 협력 준비돼 있어"
20190531	농식품부 “北 아프리카돼지열병 발병 국내 유입 가능성 높아”
20190531	北 돼지열병 차단 강화 강화군 등 접경 10곳 특별관리지역 지정
20190531	통일부 "北돼지열병, 남북 협력방안 방안 찾겠다"
20190531	北, 치사율 100% 돼지열병 창궐 남측 전파 초비상
20190531	北도 ‘돼지열병’ 정부, 유입차단 총력전
20190531	농식품부 “북한 아프리카돼지열병, 남쪽 전파 가능성”
20190531	농식품부 "아프리카돼지열병 남쪽 전파 가능성 커...10개 시군 특별관리지역 지정"
20190531	농식품부 "北 돼지열병 南 전파 가능성 높아 접경지역 특별관리"
20190531	통일부 “北과 아프리카돼지열병 방역 협력방안 협의 착수할 것”
20190531	北, 식량난에 돼지열병까지 '설상가상' 민생고에 타격
20190531	​[특징주] 북한 아프리카돼지열병 발생에 사료주 강세
20190531	북한서 아프리카돼지열병 확진 농식품부 "최악 대비해 방역 준비"
20190531	北 "돼지열병 亞 빠른 속도로 전파" 상세 소개 주의 당부
20190531	[SEN]진바이오텍, 자회사 아프리카돼지열병 소독제 5개 보유 부각돼 강세
20190531	북한서 아프리카돼지열병 첫 발생, 국내 유입 가능성
20190531	[특징주]우진비앤지, 신약개발 자금조달에 ASF 북한 접경지역 차단 방역 강세
20190531	北서 아프리카돼지열병 발생...정부 "최악의 상황 가정해 예방 대응"
20190531	아프리카돼지열병 北발생 확인 李총리 “北과 방역협력 검토”
20190531	북한 아프리카돼지열병 처음 발생 정부 긴급대책회의
20190531	北 노동신문 “아프리카돼지열병 전파시 경제적 손실 매우 커”
20190531	이재욱 차관 "최악의 상황 가정하고 임해달라"
20190531	北 아프리카돼지열병 발생...李총리 방역 조치 '긴급지시'
20190531	북한서 아프리카돼지열병 첫 발생 정부, 국내 유입 차단 ‘총력’
20190531	북한서 돼지열병 첫 발생 식량난 가중 우려
20190531	농협, 체계적 방역지침으로 방역대응능력 강화
20190531	백신도 없어 '감염되면' 치사율 100%
20190531	이 총리 "北 접경지역 방역상황 재점검" 긴급지시
20190531	정부, 오전 8시 아프리카돼지열병 긴급 상황회의
20190531	북한서 아프리카돼지열병 첫 발생 남쪽 전파 '비상'
20190531	이낙연 “북한서 아프리카돼지 열병 발생” 접경지역 차단방역 긴급지시
20190531	아프리카돼지열병 北서 발생 공식 확인...방역당국 '비상'
20190531	ASF 발생국가 돈육 미신고 반입시 과태료 최대 1천만원
20190531	북한, 아프리카돼지열병 공식 확인 이총리 ‘차단방역’ 지시
20190531	농식품부 "북 자강도 우시군 소재 협동농장서 아프리카돼지열병 발생"
20190531	“북한에도 아프리카돼지열병” 공식 확인 이낙연 ‘차단 방역’ 긴급지시
20190531	中접경 北농장서 아프리카돼지열병 발생 이낙연 "차단방역" 지시
20190531	북한서 아프리카돼지열병 발생 치사율 100%에 백신 없어
20190531	[속보]이낙연, 北아프리카돼지열병 발병 차단방역 긴급 지시
20190531	병충해 위협 '속타는 농심'
20190531	‘소맥’ 1만원에 金겹살 “외식하기 정말 겁나네요”
20190531	삼겹살 값 ‘ASF’보다 ‘계절적 변수’ 영향
20190531	설훈 “내주 국제기구 통해 북한에 5만톤 식량지원”
20190531	제1 방어벽 뚫렸다...북한에 아프리카돼지열병 발생 확인
20190531	“방역 뚫릴라” 더 바빠진 방제단 과중한 업무에 처우는 열악
20190531	'치사율 100%' 아프리카돼지열병 北 상륙 검역 당국 비상
20190531	아프리카 돼지열병, 北 전파 "우려가 현실로"
20190531	정부, 北에 돼지열병 차단 협력의사 전달...北 "검토하겠다"
20190531	설훈 “정부, 다음주 국제기구 통해 北에 식량 5만톤 지원”
20190531	"햄 소시지 육포 반입 안 돼" 공항도 '초비상'
20190531	'걸리면 죽는' 돼지열병 한반도에 北 "발병 신고"
20190531	"휴전선 넘어올라" 접경지 농가 방역에 '사활'
20190531	[Hot stock] 마니커
20190531	북한 아프리카돼지열병 발생 남북 접경지역 ‘특별 관리’
20190531	[마켓뷰] 금통위 소수의견 반기는 외국인...낙폭 컸던 종목들 '줍줍'
20190531	코스피, 외인 '사자'에 2040선 회복 코스닥도 1%대 상승
20190531	北 아프리카돼지열병 첫 발생, 불안감↑... 왜 무서운가? 사람 감염되나?
20190531	[부자들은 경제신문을 읽는다] 트럼프 멕시코산 전체 5% 관세 부과에 기아차↓, 단기 악재로 대응 중기는 실적 확인
20190531	통일부 "北 돼지열병 관련 조만간 대북협의 착수"
20190531	[ET투자뉴스]코스닥 이틀만에 상승세 전환 성공
20190531	오지서 서식하던 멧돼지, 서울 도심 산까지 몰려온 까닭은?
20190531	북한에 아프리카돼지열병 첫 발생...방역 비상
20190531	[특징주]태경산업, 계열사 생석회 생산능력 보유 부각에 강세
20190531	'북한 돼지열병' 발생 경기 강원도 10개 시군 특별관리지역 지정
20190531	이해찬 "北 돼지 열병 철저 대비...지원 협조"
20190531	이해찬 “돼지열병 전파 안 되게 북측과 협조해달라”
20190531	北 아프리카돼지열병 발생 접경지역 ‘특별관리지역’ 선포
20190531	민주당, 판문점서 “‘한반도 평화 프로세스’ 지속돼야”
20190531	與 판문점서 현장최고위 "교착관계지만 남북‧북미관계 개선 다각도 노력 중"
20190531	이해찬 대표, JSA 현장 최고위서 “북한 돼지열병 철저히 대비”
20190531	"북한서도 아프리카 돼지열병 발생" 관련 테마주 '급등'
20190531	판문점 간 이해찬 "처음 와봐 지난해 여기서 평화공존 시대 열려"
20190531	[속보] 농식품부 "접경 10개 시 군 돼지열병 특별관리지역 지정"
20190531	[속보] 농식품부 "아프리카돼지열병 남쪽 전파 가능성 높다"
20190531	이해찬 "北 아프리카돼지열병 발병 지원 가능한 것 협조해야"
20190531	정부 “북한 접경 10개 시 군 돼지열병 특별관리지역 지정”
20190531	[속보] 농식품부 "접경 10개 시ㆍ군, 돼지열병 특별관리지역"
20190531	[속보] 농식품부 “아프리카돼지열병 남쪽 전파 가능성 높아”
20190531	[속보]농식품부 "아프리카돼지열병 남쪽 전파 가능성 높다"
20190531	이해찬 "북미대화 재개 모멘텀 찾는 중 합의 차분히 이뤄져"
20190531	멧돼지 개체수 조절 '전무' 비무장지대 예찰도 무산
20190531	북한서 아프리카돼지열병 첫 발생 차단 '총력'
20190531	美 中 무역 분쟁 우려에 코스피 하락세
20190531	북한서 아프리카돼지열병 발생 확인 당국 ‘긴장’
20190531	북한서 '아프리카돼지열병' 처음으로 발생
20190531	북한 아프리카돼지열병 발생 공식 확인 OIE에 발생 보고
20190531	북한에 아프리카돼지열병 첫 발생 확인
20190531	이 총리 "북한 접경지역 방역상황 재점검' 지시
20190601	방역현장 점검 나선 이낙연, 北서 발생한 아프리카돼지열병 차단 총력
20190601	정부, 아프리카돼지열병 차단방역 위해 총력대응
20190601	北언론, 자국 내 돼지열병은 ‘쉬쉬’ 中 베트남 피해만 보도
20190601	北, 자국내 발병엔 침묵한 채 중국 베트남 ‘돼지열병’ 소개
20190601	北, 가축 사육 독려...'돼지 열병' 언급 없어
20190601	방역현장 찾은 이낙연 "국민 피해 생각해 경각심 가져달라"
20190601	[오늘은 이런 경향]6월1일 나는 왜 ‘남자다운’ 옷을 입고 ‘드랙’을 하는가
20190601	'치사율 100%' 아프리카돼지열병 홍콩서 또 발생
20190601	북한, `아프리카돼지열병` 속 개인 부업 축산 독려
20190601	李총리, 아프리카돼지열병 방역현장 점검 "빈틈없는 방역태세 유지" 당부
20190601	주말에도 분주한 청와대 헝가리 유람선 사고 돼지열병 가능성
20190601	이총리, 北 돼지열병 발생 한강하구 접경지대 방역 점검
20190601	북한 돼지열병 강화 침투 총리 해병대 차단방역
20190601	이낙연 총리, 北 아프리카 돼지열병 발생에 한강하구 접경지대 방역 점검
20190601	靑, 위기관리센터 24시간 가동 유람선 사고‧돼지열병 대응
20190601	'치사율 100%' 아프리카돼지열병 北 발생 비상 걸린 방역 정부
20190601	북 발생 아프리카돼지열병 남하할라 정부, 선제적 조치 나서
20190601	北 아프리카돼지열병 발생 10개 접경시군 ‘특별관리’
20190601	매경이 전하는 세상의 지식(매-세-지, 6월 1일)
20190601	북한 아프리카 돼지열병 발병, 강원도 방역 비상
20190601	농협, 2019년 제4차 전국양돈조합장협의회 개최
20190601	北요청 없었는데 정부 "돼지열병 방역 협조"
20190601	조류독감과는 달리 사람에는 안 옮겨
20190601	치료약-백신 없어 멧돼지-조류 통한 유입 총력 저지
20190601	치사율 100% 돼지열병, 코앞 北까지 상륙
20190601	[사설]北까지 덮친 돼지열병, 차단과 방역에 만전을
20190601	北에서 치사율 100% 돼지열병 발생 접경지 양돈농가 비상
20190601	北서도 돼지열병...접경지역 10곳 특별관리
20190601	아프리카돼지열병 北까지 번져.. 방역당국 초비상
20190601	北 아프리카돼지열병 차단...방역 비상
20190601	‘돼지열병’ 감염 가능 경로는? 주말 잊은 총력 방역
20190601	치료약도 백신도 없는 돼지열병 차단 총력전
20190601	軍 "아프리카 돼지열병 대응, 철책으로 충분"
20190601	농식품부, 北 접경지 아프리카 돼지열병 긴급 방역
20190601	돼지에 치명적인 ‘아프리카돼지열병’ 주의사항은?
20190601	이 총리, 돼지열병 방역 점검 “북한 인접 10개 시군 특별관리”
20190601	"아프리카 돼지열병 막아라" 농식품부, 접경지 긴급방역 나서
20190601	접경지역 10개 시군 양돈농가 혈청 채취 아프리카돼지열병 조사
20190601	홍콩서 또 아프리카돼지열병 발생 4700마리 살처분 예정
20190601	“아프리카돼지열병, 사람 전염 안 되나 돼지엔 치명적”
20190601	홍콩서 또 아프리카 돼지열병 발생 당분간 中서 수입 중단
20190601	이낙연 총리, 아프리카 돼지열병 차단 방역 현장 직접 점검
20190601	홍콩서 아프리카돼지열병 재발 4,700마리 추가 살처분할 듯
20190601	홍콩서 또다시 아프리카돼지열병 4천700마리 살처분
20190601	이 총리, 돼지열병 방역 점검 10개 접경시군 ‘특별관리’
20190601	이총리, 北 돼지열병 발생에 한강하구 접경지대 방역 점검
20190601	"철책 때문에 못 내려와" 軍, 총력전에 엇박자
20190601	이 총리, 접경지역 돼지열병 방역 점검
20190601	'치사율 100%' 돼지열병 北 상륙 접경지역 방역 비상
20190601	반려동물 헬스케어 선두 美 조에티스...성장세 탄탄
20190601	'걸리면 죽는' 돼지열병 상륙 北 "발병 확인"
20190601	한반도 상륙한 돼지열병 농가도, 공항도 '초비상'
20190601	“놈이다!” 쏜살같이 도주 방아쇠 한번 못당기고 놓쳤다
20190601	[글로벌 HOT스톡] 반려동물 헬스케어 선두 美 조에티스...성장세 탄탄
20190602	“구제역 사태 재현될라” 돼지열병 방역 총력전
20190602	“돼지열병 막아라 ” 강원도 방역 총력
20190602	[사설] 北도 뚫린 아프리카돼지열병, 철통 방역 나서라
20190602	한반도 들어온 아프리카돼지열병 경기도 전염 예방 총력
20190602	이개호 농식품부 장관, 포천 방역시설 점검
20190602	아프리카돼지열병 북한상륙 국내유입 차단방역 '전념'
20190602	아프리카돼지열병 주요 임상증상
20190602	ASF 확산에도 안정세 돼지고기 값의 향방은
20190602	헝가리 유람선 참사 돼지열병 차단 청와대 위기관리센터 주말 초비상
20190602	北까지 확산된 '치사율 100%' ASF 충북도, 방어막 구축 분주
20190602	“돼지열병 막아라” 北접경지 방역 총력전
20190602	"아프리카돼지열병으로 당장 돼지고기 가격 오르진 않지만 "
20190602	농식품부 “접경지역 농가 353곳 아프리카돼지열병, 의심 증상 발견 無”
20190602	‘아프리카 돼지열병 막아라’ 긴급 방역, 수입식품 단속 지자체 비상
20190602	헤엄친 '월남' 멧돼지 막아라 시체도 포상금
20190602	아프리카돼지열병 北 발병 소식에 강원 경기 인천 '방역 비상'
20190602	농식품부 "접경지역 양돈농가, 아프리카돼지열병 1차 예방조치 완료 "
20190602	北 아프리카돼지열병 확진 한강 하구 접경지 방역 비상
20190602	아프리카돼지열병 차단에 집중해야
20190602	​한반도 들어온 아프리카돼지열병 접경지역 10개 시군 특별관리
20190602	北도 아프리카 돼지열병 발생 돼지고기 값의 향방은
20190602	북 접경지 아프리카돼지열병 차단 총력 백신 치료제 없어
20190602	아프리카돼지열병 北상륙 초비상 ‘치사율 100%’ 유입시 확산 속도 어마
20190602	‘아프리카돼지열병 차단’...농식품부, 북한 접경지역 10개 시군 특별관리지역 지정
20190602	도내 192개 농가 전수조사 실시 돼지열병 감염 막기 총력
20190602	문재인 대통령, 내일 강경화 보고받을 예정...대국민 메시지 검토
20190602	휴일 돼지열병 유입 차단 총력...접경지역 방목사육 금지
20190602	[간추린 단신] 안성 공장서 불, 주민에게 안전 문자 외
20190602	中 동남아 소시지 들고 입국했다가는 '과태료 1천만 원'
20190602	농식품부, 접경지역 아프리카 돼지열병 1차 방역저지선 구축
20190602	경기 인천, 휴일에도 '아프리카 돼지열병' 차단 총력
20190602	아프리카 돼지열병 한강 하구 전파 가능성
20190602	아프리카돼지열병 1차 방역 완료 “353개 양돈농가 방역저지선 구축”
20190602	휴일 돼지열병 차단 총력...방목 사육 금지
20190602	부산市 ‘아프리카돼지열병’ 예방 선제대응 나선다
20190602	靑, 국회정상화 결렬에 “처리 현안 많은데 국민들 화 많이 내실 것”
20190602	[경향이 찍은 오늘]6월2일 이 좋은 날씨 태양을 피하는 방법
20190602	[MT리포트]육 해 공 또 하나의 고기, 특별한 맛보기
20190602	돼지 방목 사육 당분간 금지...혈청검사 내일까지 마무리
20190602	한강 건너는 ‘탈북 멧돼지’ 막아라
20190602	아프리카돼지열병 예방선제적 대응...부산시보건환경연구원
20190602	백신 없는 ‘돼지열병’ 차단에 총력 감염 가능 경로는?
20190602	'아프리카 돼지열병' 백신도 치료약도 없다 北 접경지 긴급 방역
20190602	백신도 치료약도 없는 돼지열병 차단에 총력
20190602	北, 식량난에 돼지열병까지 '이중고'
20190603	돼지가공식품 몰래 들여오다 500만원 물게 된 중국인
20190603	이낙연 총리 “북한 돼지열병 빠르게 남하 특별관리지역 확대 검토”
20190603	“돼지열병 막아라” 인천시, 농가 37개 전체 혈청검사
20190603	아프리카 돼지열병 비상
20190603	[현장르포] "보따리 좀 봅시다" 평택항, 아프리카 돼지열병 차단 총력
20190603	북한 아프리카돼지열병 발병 경기도 접경지 3곳, 방역대책 총력
20190603	통일부 "北 돼지열병 차단 위한 남북 협력 차질없이 추진"
20190603	축산물 미신고 입국인 인천공항서 적발 과태료 500만원 첫 부과
20190603	대구시, 여름철 다소비 축산물 일제 점검 시행
20190603	이개호 농식품부 장관, ASF검역 확인 위해 인천항 찾아
20190603	“北 ASF 남하 방역 최고 수준 가동”
20190603	[정달식의 '세계 읽기'] 돼지열병 방역 협력, 남북대화 숨통 틔울까
20190603	이개호 농식품부 장관, '돼지열병 차단' 인천항 긴급 점검
20190603	北매체, 아프리카 돼지열병 방역방법 안내
20190603	[Talk 쏘는 종목] '체시스, 혜인, 위지윅스튜디오' GO vs STOP
20190603	北 아프리카돼지열병 발병에 中 출입국 검역 강화
20190603	전직 北농업 간부 "신의주 사리원 등 北 곳곳서 돼지열병 징후"
20190603	정부 "'北과 돼지열병 협조 방침, 美에도 통보"
20190603	농협, 북한 ASF 발생 특별방역대책시행 총력 대응
20190603	<김규환 기자의 차이나스코프> ‘무역전쟁’이 몰고올 후폭풍에 떨고 있는 중국 중산층
20190603	불법축산물 반입 중국인에 과태료 500만원 부과...인상 후 첫 사례
20190603	​축산물 불법 반입 중국인, 과태료 500만원 첫 사례
20190603	검역본부, 불법축산물 반입 중국인에 과태료 500만원 인상후 첫 사례
20190603	북한서 아프리카돼지열병 발생 접경지역 지자체 방역 비상
20190603	이총리 “아프리카돼지열병 北서 남하 최고 수준 방역 가동하라”
20190603	이낙연 총리 “아프리카돼지열병에 최고 수준 방역태세 가동"
20190603	"북한 돼지열병 유입 막아라" 경기 접경지 남북출입사무소 방역 총력
20190603	접경지역 돼지열병 유입차단 총력
20190603	'돼지열병'에 남북교류 문 여나
20190603	이낙연 “北 아프리카돼지열병 빠르게 남하 가능성 최고수준 방역”
20190603	인천강화군, 아프리카돼지열병(ASF) 차단방역 총력
20190603	南 아프리카돼지열병 확산방지 협력 의사에 대답없는 北
20190603	돼지 쏟아붓다 트럭이 벌러덩 ‘생지옥’ 中 돼지열병 살처분 현장
20190603	이 총리 "아프리카돼지열병 방역태세 최고 수준 격상"
20190603	[포토뉴스] “아프리카 돼지열병 막기” 일요일도 반납
20190603	돼지열병 확산 우려에 이글벳 주가 16% 이상 상승
20190603	돼지열병 비상 건 이낙연 "최고수준 방역 가동"
20190603	“아프리카 돼지열병 막아라” 인천시, 소독 방역활동 강화
20190603	이총리 "北 돼지열병 빠르게 남하할듯 최고수준 방역태세 가동"
20190603	北 접경지 인천 강화 옹진군 돼지열병 방역 강화
20190603	경기. 北 접경, 아프리카돼지열병 차단방역 총력
20190603	이 총리 "아프리카돼지열병, 최고수준 방역태세 가동"
20190603	[헤럴드포토] 일요일도 반납한 아프리카돼지열병(ASF) 상황 점검회의 이재욱 차관 주재
20190603	이총리 “아프리카돼지열병, 최고수준 방역태세 가동”
20190603	이낙연 “北 돼지열병 남하 가능성 최고수준 방역 가동”
20190603	이 총리 "아프리카돼지열병 유입 차단에 전력다해야"
20190603	[특징주]아프리카돼지열병 관련주 연일 상승세
20190603	북한발 아프리카돼지열병 치료법 없어 접경도시 인천 비상
20190603	​"우리손에프앤지 돼지고기 가격 상승 수혜주" [리서치알음]
20190603	[김호성의출발새아침] "'치사율 100%' 백신없는 北 돼지열병, 감염 막으려면"
20190603	우리손에프앤지, 돼지고기가격 상승 최대수혜주-리서치알음
20190603	文, 오늘 美국방장관 대행 접견 북핵 등 한반도 정세 논의
20190603	돼지 열병, 남북한 합동 방역 최선을
20190603	치사율 100% ASF, 접경지 농가 차단방역 ‘안간힘’
20190603	아프리카돼지열병 비상 주원인 잔반먹이 국내 양돈농가 긴장
20190603	돼지열병 북한서 발병 접경지 방역 예찰 강화
20190603	“북 유입 돼지열병 막아라” 접경 지역 휴일에도 긴급 방역
20190603	[사설] 북한 상륙한 돼지열병, 국내 유입 안되게 완벽 차단을
20190603	'치사율 100%' 아프리카 돼지열병 한반도 상륙 자치단체 방역비상
20190603	中 아프리카돼지열병 돼지 묻으려다 충격적 살처분 장면(영상)
20190603	아프리카돼지열병 월남 막으려면 멧돼지보다 사람 조심
20190603	[사설] 돼지열병 확산 방지, 남북 협력 이뤄져야
20190603	돼지 감염 땐 치사율 100% 사람은 전염 안 돼
20190603	아프리카돼지열병 긴급 방역
20190603	北, 돼지열병 발병 ‘침묵’ 남측 협력 타진엔 “검토”
20190603	을지연습 종료 트럼프 방한 6월 한반도 ‘평화 기류’로 바뀌나
20190603	李총리, 돼지열병 방역상황 점검
20190603	턱밑 닥친 아프리카돼지열병 철통방역 급선무
20190603	충북도 아프리카 돼지열병 초비상
20190603	[사설]`돼지열병' 도내 유입 원천 차단에 총력 기울여야
20190603	돼지열병 특별관리지역 접경지 5개 지자체 지정
20190603	[김기흥의 과학 판도라상자] 공습의 공포와 욕망이 만든 열병
20190603	[사설]아프리카돼지열병 상륙 저지에 총력 기울일 때
20190603	김포 등 10개 시 군 '北 돼지열병' 1차 방역저지선 구축
20190603	北 돼지열병에 수막구균성 수막염까지 인천시 '비상'
20190603	[사설]北 상륙에 코앞 닥친 ASF, 방역 고삐 더 죄어야 한다
20190603	아프리카돼지열병 상륙 막아라 북한서 유입 경계령 강화 양돈농가 방역
20190603	北 접경지 아프리카 돼지열병 차단 '사활'
20190603	경남도 “아프리카돼지열병 국내 유입 막자”
20190603	문경시, 치료제 없는 ‘ASF’ 차단에 총력
20190603	사설(하)북한에 상륙했다는 돼지 열병, 절체절명의 위기
20190603	북한서 ASF 첫 발병 국내 양돈업계 ‘비상’
20190603	文대통령, 3일 美 국방대행 접견
20190603	[fn사설] 北 돼지열병, 남북 방역 협력 서두르길
20190603	탈북 수의사 “아프리카 돼지열병 북 전역 퍼져...선제 방역 필요”
20190603	불법축산물 반입 첫 500만 원 과태료 부과...국경 검역 강화
20190603	부산시, 아프리카돼지열병 예방 위해 선제적 대응 나선다
20190603	이개호 장관, 아프리카돼지열병 유입 방지에 총력 당부
20190603	대전보건연, 구제역 백신항체 모니터링 검사
20190603	‘방역 비상’ 민통선 마을 곳곳서 멧돼지 활개
20190603	中, '北 아프리카 돼지열병' 이후 통관 검역 강화
20190603	"멧돼지 피해야" 北, 아프리카 돼지열병 방역 안내
20190603	꽁꽁 얼려도 '소금' 뿌리고 말려도 "죽지 않아"
20190603	축산물 밀반입 중국인에 5백만 원 정부 “최고수준 방역태세”
20190603	불법 축산물 반입하려던 중국인 적발 과태료 500만 원
20190603	인천시, 돼지열병 방역 강화 축산농 혈청 검사
20190603	李총리 "아프리카돼지열병 최고수준 방역태세 가동을"
20190603	아프리카돼지열병 “최고 수준 방역” 축산물 밀반입 철퇴
20190603	[경향이 찍은 오늘]6월3일 그 보고에 기다리던 소식은 없나요
20190603	정부, 돼지열병 차단 방역 남북협력 논의
20190603	中, 北 '돼지열병' 발병 후 출입국 검역 강화
20190603	[종목 고민 해결! 투자 멘토링] <이수페타시스>, <정다운> 전화 문자 이상톡 상담 外
20190603	이낙연 총리 "아프리카돼지열병 최고수준 방역태세 가동해야"
20190603	군산시, 아프리카돼지열병 선제적 차단방역 실시
20190603	[e글중심] 성별 화장실 변기 수 규제 "남편도 기다린다" vs "축구장은 어떻게?"
20190603	'치사율 100%' 돼지열병 北 발병 남하 가능성 있나
20190603	축산물 불법 반입에 과태료 500만 원 첫 부과
20190603	[ET투자뉴스]장중 반등성공, 코스피 3일, 코스닥 2일 플러스권 지속
20190603	돼지고기 가공품 갖고 입국하다 과태료 500만원 '폭탄'...인상 후 첫 적발
20190603	북한까지 넘어온 돼지열병 동물백신 닭고기주 `고공행진`
20190603	[부자들은 경제신문을 읽는다] "아프리카돼지열병 확대 수혜株, 관심 종목으로 매매 가능 우성사료 주목"
20190603	코스피, 3거래일 연속 상승세
20190603	‘아프리카돼지열병’ 감염 의심 사례 없어 내일까지 혈청 정밀 검사
20190603	[시세포착] '아프리카돼지열병' 비상 주목할 수혜주는? 이지바이오
20190603	이낙연 총리, 최고수준 방역태세 가동 지시
20190603	[증시신호등] 이글벳 상승세, 왜?
20190603	이해찬 "한국당 혼자 무한정 국회 발목 잡아선 안돼"
20190603	이해찬 "제1야당, 무한정 국회 발목 잡아선 안 돼"
20190603	​이해찬 "파행 책임 한국당에 있어 무작정 국정 발목 안돼"
20190603	與 "한국당이 국정 발목, 추경안부터 처리해야"
20190603	이해찬 "제1야당 혼자 무한정 국회 발목 잡아" 한국당 비판
20190603	"北 아프리카돼지열병, 이미 널리 퍼졌을 가능성 "
20190603	코스피, 사흘째 상승 2050선 눈 앞
20190603	[SEN]제일바이오, 아프리카돼지열병 소독제 3개 공급 부각돼 강세
20190603	"中 동남아 소시지 반입 안 돼요" '돼지열병' 방역 총력
20190603	[오늘은 이런 경향]6월3일 “한국인입니까, 미안합니다”
20190603	우리손에프앤지, '금겹살'에 대비하는 주식-리서치알음
20190603	“방역 뚫릴라” 쉴 틈 없는 공동방제단 처우는 열악
20190603	“‘돼지열병’ 감염 의심 사례 없어 내일까지 혈청 정밀 검사”
20190603	“북 인도적 지원은 정치상황과 관계없어 북 미 조속 만남 위해 노력할 것”
20190603	[미리보는 오늘] 구조상황 보고 받는 文대통령 대국민 메시지 낼까
20190603	[증권사 추천상품] 대신증권 / `대신 글로벌 고배당주 펀드`
20190603	[이도헌의 돼지농장 주인으로 살기] 아프리카돼지열병 대책, 환경 축산 시스템의 선진화 계기로
20190603	[주간 증시 전망-정계두 유진투자증권 광주지점장]주간증시전망
20190603	문 대통령, 오늘 강경화 보고받을 예정...대국민 메시지 검토
20190603	귀촌 <15> 하동의 서울대 출신 양돈인 문석주 씨
20190603	'24시간 위기관리' 외교부 신속대응팀 현장상황 수시 보고
20190603	‘아프리카돼지열병’ 홍콩서 또 나왔다
20190604	김연철 “남북 정상회담, 신속한 개최 가능한 환경이다”
20190604	“북한, 돼지열병 걸린 가축으로 소시지 만들어 팔아”
20190604	강원도 “아프리카 돼지 열병 일단 안심”
20190604	돼지열병 국내 발생 땐 1년 내 피해 ‘9조원’
20190604	충주시, 아프리카돼지열병(ASF) 유입 차단 나서
20190604	돼지열병 확산 비상 충북도, 유입 차단 촉각
20190604	충주시, 아프리카돼지열병 차단 총력
20190604	인천시, 아프리카돼지열병(ASF) 대응 현장통제반 운영
20190604	김병원 회장, 축산 방역현장 점검
20190604	코미팜, 아프리카돼지열병 백신 개발 소식에 급등 돼지열병 왜 무서운가? 사람도 감염될까?
20190604	아프리카돼지열병 수혜株, 이번엔 '시멘트'까지 합류
20190604	김연철 “현시점 북미협상 재개가 가장 중요”
20190604	코미팜, 아프리카 돼지열병 백신 개발 소식에 상한가
20190604	​코미팜, 아프리카돼지열병 시험백신 개발 소식에 급등..."제품 승인은 시간 걸려"
20190604	통일부 "북한 아프리카 돼지열병 추가발병 확인 안돼"
20190604	김연철 "개성공단 금강산, 여건 따라 우선 정상화될 것"
20190604	[증시신호등] 코미팜 상승세, 왜?
20190604	통일부 "북한, 돼지열병 추가발병 확인된 바 없다"
20190604	[특징주] 코미팜 주가 급등이유는? 돼지열병 '시험백신' 개발 성공 소식
20190604	[특징주]아프리카돼지열병 방역 강화, 백광소재 등 석회 관련주 강세
20190604	[세계는 지금] '아프리카돼지열병' 공포에 빠진 지구촌 그리고 중국
20190604	'대장' 바뀐 아프리카돼지열병 수혜株 이번엔 '석회'
20190604	돼지열병 확산 비상 아세안 식량안보 위협
20190604	아프리카돼지열병 덕(?)에 고려시멘트 상한가
20190604	석회 관련주, 아프리카 돼지열병 방역 태세 강화에 상승
20190604	北 소시지값 폭락 "열병돼지 매몰 않고 시장에 헐값 공급"
20190604	[특징주]진바이오텍, 자회사 돼지열병 소독체 5개 품목 보유 강세
20190604	[특징주] 백광소재 장 초반 강세...아프리카돼지열병 방역 수혜 기대
20190604	코스피, 보합권서 등락 코스닥은 700선 회복
20190604	한반도 급습한 '100%킬러' 돼지열병 국가재난급 전염병 대처를
20190604	李총리“돼지열병 최고수준 방역
20190604	화천 모든 양돈농가 멧돼지 차단울타리 설치
20190604	머니투데이 오프라인 헤드라인-4일자
20190604	통일부 "北 돼지열병 약품 지원, 미국과 협의 중"
20190604	"아프리카돼지열병 막아라" 검역 강화
20190604	농협, 북한 ASF 발생에 따른 특별방역대책시행 등 총력 대응
20190604	‘아프리카돼지열병’ 전남 유입 막아라
20190604	[화천]화천 `돼지열병' 차단 총력
20190604	임진강 한강 ‘탈북 멧돼지’ 막아라 돼지열병 차단 총력
20190604	中 돼지가공품 불법반입 과태료 방역당국 'ASF 차단' 검색 강화
20190604	옹진군 "아프리카돼지열병 차단" 양돈농 방역 총력전
20190604	[지지대] 아프리카돼지열병
20190604	아프리카돼지열병 차단 특별방역 접경지 강화 옹진 마지노선 구축
20190604	이 총리 "北 돼지열병 빠르게 남하할 듯 최고수준 방역태세"
20190604	이낙연 국무총리, 돼지열병 최고수준 방역 가동 지시
20190604	[포토] 돼지열병 유입 차단에 총력
20190604	[특별기고]ASF 예방 정책, 더 철저하고 강력하게
20190604	농협 김병원 회장, 아프리카돼지열병 차단 위해 접경지 양돈농장 방역활동
20190604	'멧돼지 전파' 8천 건에도 "가능성 희박" 논란
20190604	방역도 최전방 '민통선' '탈북' 멧돼지를 막아라
20190604	"고기로 만든 모든 것 반입금지" 최고 수준 방역
20190604	[포토뉴스] 아프리카돼지열병 국내 유입 차단 방역
20190604	김영록 전남도지사, “크루즈 관광 활성화 종합적 연구해야”
20190604	“한 미, 북한의 선비핵화 아닌 ‘동시 병행적 해결’ 공감대 확산”
20190604	靑, 오는 7일 5당대표 이어 황교안과 1대1 대표 회동 제안
20190604	[급등주 따라잡기] 오늘 장 최영동의 이 종목! 글로벌텍스프리(204620)
20190604	靑 "5당 회동뒤 1대1" vs 한국당 "3당만 가능" 회담형식 놓고 '치킨게임'
20190604	김연철 "남북 간 진척, 북미관계 진전 병행돼야"
20190604	북한 돼지열병 유입 우려 방역 ‘총력’
20190604	RFA "北, 돼지열병 걸린 돼지들 소시지 공장에 헐값 판매"
20190604	외국인 매도세에 나흘만에 반락 코스피 2060선은 지켜
20190604	[ET투자뉴스]코스닥 상대적 강세, 3일째 상승세 지속
20190604	靑 "화웨이 문제 대응 중요 7일 '5당+한국당 단독회담' 열자"
20190604	[Talk 쏘는 종목] 백광소재, 에어부산, 대림산업 GO vs STOP
20190604	[부자들은 경제신문을 읽는다] NICE평가정보, 52주 신고가 경신 빅데이터 산업 확대 시 수혜 기업
20190604	강원도 내 접경지역 양돈농가 아프리카돼지열병 검사결과 이상무
20190604	靑 "'5당+일대일' 회동 동시추진 제안"
20190604	靑 "한국당에 5당대표+일대일 회동 제안 제안 여전히 유효"
20190604	靑 "'5당+일대일' 회동 동시추진 제안 한국당 수용해야"
20190604	靑, 한국당에 '5당 대표 회동 후 일대일 회동' 제안
20190604	靑 “7일 5당 회담 뒤 일대일 회담” 황교안 “3당 회담만 가능”
20190604	통일부 "北 돼지열병 방역 협력 제안에 답 없어"
20190604	靑 “추경 등 현안 급해 7일 오후 5당 대표회담ㆍ일대일 회담 동시추진”제안 (종합)
20190604	청와대 “5당 대표 회동 일대일 회동 동시 추진 제안”
20190604	靑 "5당 대표 1대1 회동 7일 동시 개최 제안"
20190604	靑 “5당대표회담ㆍ일대일회담 7일 오후 동시추진” 공개제안
20190604	청와대 “한국당에 5당대표 회동 일대일 회동 동시 제안”
20190604	돼지열병 수혜로 백광소재 장 초반 급등세
20190604	축산물 밀반입 중국인 적발 정부 “최고 수준 방역태세”
20190604	코스피, 약세 출발 보합권에서 등락
20190604	[특징주] 백광소재, 아프리카돼지열병 방역 수혜주로 급등세
20190604	​[특징주] '아프리카돼지열병 관련주' 백광소재 장 초반 급등
20190604	아프리카돼지열병 수혜 가능성에 고려시멘트 상한가
20190604	[SEN]아세아텍, 방제전용 스피드스프레이 최초 개발 시장 70% 점유 부각에 강세
20190604	[특징주]백광소재, 아프리카돼지열병 방역수혜 기대감 ↑
20190604	[김호성의출발새아침] "패스트트랙 사과? 동물국회 만든 한국당이 사과해야"
20190604	“멧돼지를 막아라” 민통선 ‘돼지열병’ 방역 비상
20190604	얼리고 말려도 살아남아 "검역 강화해야"
20190604	철원군 돼지열병 차단 총력
20190604	정부, 北돼지열병에 남북출입사무소 검역도 강화
20190604	[포토]'돼지열병 유입 막아라' 강화대교 방역 집중
20190604	대구시, 식중독 예방 축산물 관리 점검
20190605	양돈 농가 피해 없도록 돼지 열병 차단 총력을
20190605	이낙연 총리, 파주 거점소독시설 찾아 아프리카돼지열병 방지 당부
20190605	이 총리 “접경지역 멧돼지 포획 강화”
20190605	이낙연 "北 돼지열병 1건? 믿었다간 낭패 최고수준 방역하라"
20190605	경기농협, 아프리카돼지열병 차단 긴급회의 개최
20190605	돼지열병 특별관리지역 10 →14곳 확대
20190605	경남도, 농가별 담당관 지정 아프리카돼지열병 방역 강화
20190605	한미일 실무자 연쇄협의...남북협력 등 논의
20190605	북한 문제 관련 한미, 한미일 실무협의 이틀 연속 개최
20190605	한미일 실무급 협의 '대북식량지원 돼지열병' 논의
20190605	농식품부, 북한 접경지역 아프리카돼지열병 '전부 음성'... 홍보 예찰은 강화
20190605	[Talk 쏘는 종목] 진바이오텍, 에이치엔티, 에스넷 GO vs STOP
20190605	경기농협, 경기도와 아프리카돼지열병 차단 방역 긴급회의 실시
20190605	경북도 아프리카돼지열병 차단 총력
20190605	‘아프리카돼지열병 막아라’ 이낙연 총리 이화영 경기평화부지사, 접경지 방역태세 점검
20190605	농식품부 "접경지역 돼지열병 혈청검사 음성"
20190605	아프리카돼지열병 차단방역 현장, 이낙연 국무총리 방문
20190605	아프리카돼지열병 대책회의
20190605	아프리카돼지열병 방역 점검하는 이낙연 총리
20190605	한미, 北 돼지 열병 방역협력 식량 지원 등 논의
20190605	멧돼지 시체도 ASF라면 포상금 100만원
20190605	남북접경지 또 찾은 총리 돼지열병 현장지휘
20190605	돼지열병 특별관리지 고양 양주 포천 동두천 추가
20190605	[종합] 농식품부 "접경지역 돼지열병 혈청검사 모두 음성"
20190605	통일부 "북한 돼지열병 방역협력 입장, 계속 질의 중"
20190605	정부, 아프리카돼지열병(ASF) 특별관리지역 14곳으로 확대
20190605	농협, 돼지열병 차단방역 지원
20190605	중국, 6월 지준율 인하설 '솔솔'
20190605	‘돼지열병 유입차단’ 北접경 방역 강화
20190605	야생 멧돼지 막아라 아프리카돼지열병 특별관리지역 14곳으로 확대
20190605	이낙연 총리 “北 돼지열병, 멧돼지로 유입 가능성 개체 수, 최소화”
20190605	北 돼지열병 협조요청 묵묵부답 접경지 방역 비상
20190605	아프리카돼지열병 특별관리지역 14개 시 군으로 확대
20190605	농림부 “북한 접경지역 농가 전수 점검 돼지열병 모두 음성”
20190605	김병원 회장, ASF 유입방지 현장 지휘
20190605	오는 10일 전국 양돈 농가 6300곳 일제점검ㆍ소독 “접경지역 돼지열병 혈청검사 음성”
20190605	北신문, 돼지열병 발병 언급 없이 "전파 방지"
20190605	[오디오래빗] 타노스가 나타났다. 걸리면 끝 #돼지열병
20190605	북한 접경지역 돼지 혈청검사 완료 음성으로 확인
20190605	접경지역 아프리카돼지열병 방역 마무리 혈청검사 모두 음성
20190605	'치사율 100%' 아프리카돼지열병 북한 발생 방역 당국 비상
20190605	통일부 "돼지열병 남북협력제안, 아직 북측 반응 없어"
20190605	"ASF 차단위한 접경지역 1차방어선 구축 완료"
20190605	통일부 "北, 돼지열병 협력 제안에 아직 반응 없어"
20190605	[SEN]아세아텍, 아프리카돼지열병 남북 방역협력 기대감에 강세
20190605	아프리카돼지열병 '비상'에 이낙연 총리 또 '깨알지시'
20190605	[SEN]우성사료, 정부 아프리카돼지열병 대응 '음식물 사료 금지' 추진에 강세
20190605	이낙연 "돼지열병, 멧돼지로 유입 가능성 개체 수 최소화"
20190605	[특징주]오디텍, 자회사 돼지열병 백신 개발 소식에 장 초반 상한가
20190605	코스피, 미국 금리인하 기대감 2080선 회복
20190605	[단독] 오디텍, 자회사 돼지열병 백신 개발 완료
20190605	중국, 캐나다산 육류 수입 검역 강화 계획 화웨이발 양국 갈등 깊어지나
20190605	두나무 카카오스탁 "5월 호실적 5G 곡물ETF주 강세"
20190605	김병원 농협중앙회장, ASF(아프리카돼지열병) 유입방지 현장 지휘
20190605	인제군 아프리카돼지열병 방역태세 강화
20190605	아프리카돼지열병 정밀검사 ‘이상 없음’
20190605	ASF 방역 강화 석회 관련주 강세
20190605	사료 백신 석회...수혜주 갈아타는 돼지열병
20190605	아프리카 돼지열병 한반도 상륙 예방 법안들 국회서 낮잠
20190605	北, 아프리카돼지열병 초비상 남북 방역협력 ‘무응답’
20190605	미국 RFA "北, 돼지열병 돼지를 소시지 공장에 헐값 판매"
20190605	아프리카돼지열병 유입 막아라
20190605	농협중앙회 김병원 회장, ASF 유입방지 1,000억원 자금지원
20190605	아프리카돼지열병 유입 차단
20190605	[인제]인제군 거점소독소 설치 아프리카돼지열병 방역
20190605	'돼지열병' 매개체 야생멧돼지 사냥
20190605	인천시 아프리카돼지열병(ASF) 막기 위해 현장통제반 운영해, 선제적 대응한다
20190605	경남도, 아프리카돼지열병 사전 차단 방역 총력
20190605	돼지열병 차단 총력태세 갖춰라
20190605	“아프리카돼지열병 유입 막아라” 강원 접경지역 총력전
20190605	[아주경제 오늘의 뉴스 종합] 헝가리 유람선 인양 본격화 외
20190605	5일 점심 무슨 일 이길래 이해찬 황교안에 양정철까지
20190605	아프리카돼지열병 음성판정, 이대로 안심해도 될까?
20190605	"아프리카돼지열병, 자강도보다 남쪽으로 내려온단 첩보 있어"
20190605	최용범 전북도 행정부지사 “아프리카돼지열병, 차단방역 총력 대응”
20190605	한국당 비판에도 ‘마이 웨이’ 이해찬 논란의 ‘오찬 릴레이’
20190605	[사설] 대북 인도적 지원, 한반도 교착 상황 타개 마중물 되길
20190605	강화도 입구부터 '돼지열병' 방역 강화 "축사 소독 중요"
20190605	[사설] 대북 ‘인도적 지원’ 결정, ‘식량 지원’으로 이어져야
20190605	[급등주 따라잡기] 오늘 장 최영동의 이 종목! 동진쎄미켐(005290)
20190605	[매경e신문] 오늘의 프리미엄 (6월 6일)
20190605	이낙연 총리 "공직자 갑질, 실명 공개 조치할 것"
20190605	아프리카돼지열병 특별 관리지역 14곳으로 확대
20190605	與 "민간교류가 남북협력 출발점"
20190605	정부, 아프리카돼지열병 특별관리지역 14곳으로 확대
20190605	오늘 이해찬 대표와 점심은 안보장관組...대북지원 등 논의
20190605	아프리카돼지열병 특별관리지역 14개 시 군 확대
20190605	[기업] 농협중앙회 김병원 회장, 아프리카돼지열병 방역 점검
20190605	[포토] 돼지열병 방역
20190605	휴일 하루 앞둔 코스피, 소폭 상승 외인은 '팔자'
20190605	이낙연 총리 "북한 아프리카 돼지열병, 멧돼지로 유입 가능성"
20190605	이해찬, 외교 안보 장관 오찬...헝가리 사고 대북 식량 지원 논의
20190605	​이해찬, 외교 안보장관 오찬 헝가리 유람선 사고 등 논의
20190605	이해찬, 외교 통일 국방장관 회동 "한미 정상회담 6월말에"
20190605	“北, 對美협상팀 통전부 → 외무성 교체”
20190605	국내 돼지고기가격 급등 우리손에프앤지 실적 개선
20190605	북한 상륙한 ‘돼지열병’ 지금 양돈농가는?
20190605	접경지역 343개 양돈 농가 아프리카돼지열병 ‘음성’
20190605	"접경지 아프리카돼지열병 막아라"
20190605	"민간교류, 한반도평화 마중물"
20190605	이낙연 총리 "접경지역 등 전국의 멧돼지 개체 수 최소화"
20190605	접경지역 돼지 혈청검사 음성...1차 방역 방어선 구축 완료
20190605	靑 “양보할 것 다 했는데 ”
20190605	​이해찬 "한국당, 20대 국회서만 17번 보이콧 무책임해"
20190605	북한 접경지역 돼지, 아프리카돼지열병 '음성'...'야생멧돼지' 주의보는 여전
20190605	이인영 "황교안, 靑 회담 제안에 3번이나 역제안...무례하고 독선적"
20190605	이해찬 이인영, "한국당 등원하라" 촉구
20190605	이해찬 “이렇게 무책임한 정당 처음 봤다” 한국당 국회 복귀 압박
20190605	정창현 평화경제연구소장 "남북관계, 민간교류가 돌파구"
20190605	“양보할 것 다 했는데” 국회 정상화 ‘절박한 靑’
20190605	이해찬 “한국당, 국회 보이콧 17번째 피해는 국민과 기업에게”
20190605	이해찬 "한국당 국회 보이콧 20대서만 17번..무책임"
20190605	[특징주]우성사료, 이낙연 "아프리카 돼지열병 최고수준 대응 잔반금지" 강세
20190605	이 총리 "호화생활자 상습적 체납, 끝까지 추적"
20190605	이해찬 "한국당 20대국회 들어 17번째 보이콧 무책임"
20190605	예수금 남는분들 이종목 꼭 사두세요 알아서 올라갑니다
20190605	[SEN]오디텍, 자회사 엔비엠 돼지열병 백신 개발 완료 소식에 上
20190605	이총리 “北 아프리카돼지열병, 멧돼지로 유입될 가능성 개체 수 최소화”
20190605	이총리 "北돼지열병, 멧돼지로 유입 가능성 개체 수 최소화"
20190605	아프리카 돼지열병 방역 강화에 석회株 ‘꿈틀’...기회 제대로 살려볼까?
20190605	[SEN]대정화금, FAO 권고 돼지열병소독제 제조 판매 부각에 강세
20190605	[카드뉴스]‘돼지열병’ 비상, 삼겹살 먹어? 말어?
20190605	[뉴스 따라잡기] 백신 없는 ‘돼지열병’ 북한 상륙 지금 양돈농가는?
20190605	"축산물은 아무것도 안 돼요" 최고 수준 방역
20190605	머니투데이 오프라인 헤드라인-5일자
20190605	아프리카돼지열병 北 접경지역 '비상체제' 돌입
20190605	유병훈 아산부시장 "공무원이 행복해야 행정서비스 제공 원활"
20190605	[고성]돼지열병 확산 방지 총력
20190605	“북한 서식 멧돼지 막아라” 접경지 방역 비상
20190605	접경지 118개 양돈농가 `돼지열병' 이상 없어
20190605	5당이냐 3당이냐 靑-한국당 ‘회동 형식’ 줄다리기
20190606	이낙연 총리 "심각에 준하는 방역조치로 ASF 막을 수 있겠나"
20190606	전라북도, 아프리카돼지열병(ASF) 차단방역에 총력 대응
20190606	‘金겹살’에 지역 외식업계 근심 가득
20190606	농식품부, 돼지열병 유입방지 총력 14개 시군 특별관리지역 매일 현장점검
20190606	농식품부, 아프리카돼지열병 총력전 특별관리지역 매일 현장점검
20190606	北, 돼지열병 공식보고 일주일 커지는 ‘자강도 밖’ 남하 우려
20190606	익산군산축협, 아프리카 돼지열병 차단방역 총력
20190606	전북도, 아프리카돼지열병(ASF) 차단방역 총력
20190606	괴산군, 아프리카돼지열병 차단방역 '총력'
20190606	아프리카돼지열병 우려에도 대형마트 "金겹살은 없다"
20190606	싱가포르 1주년 코앞 복지부동 북미 돼지열병으로도 못 푸나
20190606	[여백] 서민 가계 부담
20190606	경북도‘아프리카돼지열병’차단 총력
20190606	동아시아 먹거리 비상 아프리카 돼지열병 공포
20190606	접경지 돼지 혈청검사 아프리카열병 음성
20190606	화웨이發 갈등 확산 中, 캐나다산 육류 수입검역 강화
20190606	대화 의지 北, 시그널 보낸 南 이달 ‘원포인트 정상회담’ 성사될까
20190606	이낙연 총리 “최고수준 방역 왜 안하나” 농식품부 질타
20190606	북한발 '아프리카돼지열병'...전남 유입 막아라
20190606	돼지열병 특별관리지역 14곳으로 확대
20190606	[포토뉴스]“돼지열병 막아라”
20190606	北미사일 도발 등 논란에도...文정부 대북지원 첫발
20190606	[포토] “아프리카돼지열병 막아라”
20190606	"남은음식 자가처리 돼지급여 금지" ASF 발병차단 안간힘
20190606	돼지열병 접경지 비상 경기도, 음성판정에도 "총력대응"
20190606	경기농협, 경기도와 아프리카돼지열병 방역 위해 머리 맞대
20190606	아프리카돼지열병 고양 양주 포천 동두천도 특별관리
20190606	경남도, 아프리카돼지열병 차단 '비상'
20190606	北 가뭄에 돼지열병까지...최악의 식량난 치닫나?
20190606	김영록 전남지사, 크루즈 관광 활성화 종합적 연구 강조
20190606	괴산 아프리카돼지열병 유입 방지 및 돌발해충 차단방역에 총력
20190606	[먹거리 공화국]아프리카돼지열병과 ‘잔반사료’
20190606	농식품부, 돼지열병 특별 관리 지역 매일 점검
20190606	아프리카돼지열병 유입 철통 방역
20190606	"멧돼지를 막아라" 구호만 울타리 설치 '하세월'
20190606	여행가방에 30cm 소시지가 "반입금지 몰랐다"
20190606	익산군산축협, 아프리카 돼지열병 차단 총력
20190606	남북통일을 위한 평화의 기도
20190606	[티몬 쇼핑레시피]치킨 2만원 시대 朴과장이 사는 법
20190606	中 물가 급등세에 정부 황급히 진화 "여론 관심 안다"
20190606	[청계천 옆 사진관]돼지열병 방역은 셀프?
20190606	'발등의 불' 北 돼지열병 김정은 '방역' 직접 지시
20190606	[사설] 남북ㆍ북미 대화 교착 풀 마중물 돼야 할 對北 800만달러 지원
20190606	정부, 800만달러 지원 의결한 날 北 "생색내기 말라" 김연철 비난
20190606	이해찬, 2組 강경화 김연철 정경두와 점심
20190606	남은 음식물 급여 전면 금지...접경지 돼지 혈청검사 '음성'
20190606	[양양]양양 돼지열병 확산 방지
20190606	이해찬, 외교 안보 장관 오찬 "돼지열병, 군 중심 대비"
20190606	이해찬, 외교 안보 분야 장관 오찬 "北 돼지 열병 확산 첩보 확인중"
20190606	경북 돼지사육농가 731곳에 담당관 278명 지정
20190607	[설왕설래] 멧돼지와의 전쟁
20190607	이해찬 "유럽은 재벌없이 중견기업이 경제 이끌어"
20190607	코스피, 美 금리 인하 기대감에 상승 기관 '사자'
20190607	​이해찬, 세 번째 릴레이 오찬 추경 등 부처별 정책 현안 논의
20190607	이개호, 이해찬 만나 "北 돼지열병 확산, 거의 걱정할 필요 없다"
20190607	이개호, 이해찬에게 “북한 돼지열병 확산, 거의 걱정할 필요 없다“
20190607	이해찬, '세번째 릴레이 오찬' "세종보, 여러 의견 고려해야"
20190607	백광소재, 돼지열병 예방 위한 생석회 수요 기대감에 강세
20190607	정부, 아프리카돼지열병 대책 구멍
20190607	서호 통일부 차관, 개성 연락사무소 새 南측 소장 임명
20190607	대답없는 北, 남북 연락사무소장회의 ‘주1회 원칙’ 바뀐다
20190607	남북연락사무소 남측 소장에 서호 통일부 차관 임명
20190607	서호 차관 '남북 소통창구' 연락사무소 소장 임명
20190607	남북연락사무소장에 서호 통일부 차관 임명
20190607	[특징주]백광소재, 아프리카돼지열병 방역만이 최선 석회 수요 증가 기대 '강세'
20190607	치사율 100% 아프리카돼지열병, 한국 상륙 막으려면
20190607	이해찬, 장관 릴레이 오찬 7일 이개호 조명래 김현미 문성혁 만난다
20190607	"전염성 없는 DNA 활용 돼지열병 백신 연내 개발"
20190607	세계는 ‘멧돼지 전쟁’
20190607	정부, 작년 北에 병원 지어주려다 포기
20190607	[포토뉴스]“아프리카돼지열병 발생국의 가공품 판매 구매 하지 마세요”
20190607	[기고] 돼지열병 차단 위해 음식물 사료 전면 금지를
20190607	돼지열병 남하 막아라 접경지역 비상
20190607	'멧돼지 개체수 절감' 놓고 정부 방역정책 또 혼선
20190607	[Hot stock] 고려시멘트
20190607	이 총리, 김원봉 논란에 “보수의 통합은 고인물 통합”
20190607	세종시 지역구로 둔 이해찬, 환경장관에 "세종洑 철거, 시간 두고 판단했으면"
20190607	이해찬, '장관 릴레이' 회동 "미세먼지 본예산 '소진', 추경 시급"
20190607	개성 연락사무소 신임 소장에 서호 차관 임명
20190607	돼지열병 방지 총력 매일 현장점검
20190607	[SEN]디피씨 강세 빅히트엔터 가치 2조원 손자회사 돼지열병 진단키트 개발 부각
20190607	[SEN]진원생명과학, 관계사 이노비오 돼지열병 백신 개발 나서 강세
20190607	​[특징주] '돼지열병 수혜주' 백광소재 강세 지속
20190607	아프리카 돼지열병 수혜주로 이동하는 시선 기회를 포착했다면?
20190607	[SEN]백광산업, 아프리카돼지열병 소독제 원료 생산 부각돼 상승
20190607	[뉴스해설] 아프리카 돼지열병 온 국민이 막아야
20190607	"소시지 육포 안 됩니다" 인천항 검역 비상
20190607	한시가 급한데 외면받는 '울타리' 방제
20190607	[오늘은 이런 경향]6월7일 4대강 10년, 22조짜리 ‘녹조라떼’
20190607	'소시지 육포 반입 안 돼" 인천항 검역 비상
20190607	머니투데이 오프라인 헤드라인-7일자
20190607	[사설]돼지열병 차단에 0.001%라도 빈틈 생겨선 안 된다
20190607	‘아프리카 돼지열병’ 차단 전국민 협조 절실
20190608	이낙연 총리, 강원 돼지열병 방역현장 찾아 “장기전”
20190608	ASF방역 '최고 수준' 끌어올린 정부 국경부터 공항만까지 인력 총동원
20190608	이낙연 총리 “DMZ 넘는 멧돼지 즉각 사살 돼지열병 차단 총력”
20190608	이낙연 주말없이 민통선行 "DMZ 멧돼지 사살 가능"
20190608	이총리, 돼지열병 또 점검 "농가-축협-지자체-군 협력" 강조
20190608	‘용꿈’ 꾸는 이낙연 총리 돼지열병 현장 찾아 ‘민생 챙기기’ 이미지 부각
20190608	최전방 철원 간 총리 돼지 열병 한계선 구축
20190608	이낙연 총리,아프리카돼지열병 차단방역 현장 3번째 방문
20190608	[포토] ‘아프리카돼지열병 차단하라’ 방역현장 방문한 이낙연 총리
20190608	[속보] "ASF 전역확산" 후속급등 백신株 단독공개
20190608	'열흘새 세차례' 이 총리, 아프리카돼지열병 방역 현장 방문
20190608	도 현안 깊은 관심 불구 대안없는 해결책 ‘아쉬움’
20190608	DMZ 멧돼지 사살 가능해졌다 '이테일' 이총리, 유엔사와 협의
20190608	이 총리, 돼지열병 방역현장 일주일새 3번 찾아
20190608	"위생 기준 지켰다" 잔반 먹이던 양돈 농가 반발
20190608	이총리, 돼지열병 방역현장 일주일새 3번 찾아 "장기전 될 것"
20190608	[사설] 北과 물밑 접촉 확인한 靑 G20 전 비핵화 협상 돌파구 찾아야
20190608	[탐사하다] 치사율 100% 돼지열병 습격 우린 안전한가
20190609	[사설] 여야 대표회담 무산 이러니 국회해산 얘기 나오는 것
20190609	ASF방역 장기전 돌입 사료 긴급지원 소규모 농장 수매 추진
20190609	"불법 축산물 반입 땐 과태료 최대 1000만원"
20190609	음성군, 축산농가 폭염 피해 예방과 대응 강화
20190609	“DMZ 넘는 멧돼지 사살”
20190609	농식품부, 남은 음식물사료 제조업체 특별점검 실시
20190609	음성군, 축산농가 폭염 피해 예방 및 대응 활동 강화
20190609	홍성군, 아프리카돼지열병 차단 '총력'
20190609	턱밑까지 온 돼지열병 비상 온라인선 "中소시지 팝니다"
20190609	이낙연 총리 "DMZ서 멧돼지 사살 허용" 돼지열병 차단 총력
20190609	DMZ 내 멧돼지 사살? 軍 “남방한계선 넘으면 군용화기로 사살”
20190609	'DMZ멧돼지'도 사살 아프리카돼지열병 차단 총력전
20190609	경남 창원시, 아프리카 돼지 열병 유입 차단에 총력
20190609	홍성군 ASF 차단 총력
20190609	돼지열병 국내 유입 차단, 오는 10~17일 음식물 사료 제조업체 특별 점검
20190609	김연철 장관 "남북정상회담, 트럼프 방한전이면 제일 좋을것"
20190609	이낙연 총리 “ASF 치명적인 만큼 장기전 대비해야”
20190609	아프리카돼지열병 주범 `음식물 사료 제조업체` 특별점검
20190609	‘아프리카돼지열병 막아라’...농식품부, 오는 10일부터 남은 음식물 사료 제조업체 점검
20190609	김연철 "남북정상회담, 형식보다 내용이 중요 북 미회담 견인"
20190609	김연철 "우리 남는 쌀 130만t...대북 식량지원 검토"
20190609	김연철, 대북식량지원 "국제기구 통한 지원 검토"
20190609	치사율 100% 아프리카돼지열병 차단 방역 활동, '장기전' 되나
20190609	[르포] "백신 없어 일단 구제역 소독약이라도" '돼지 열병 공포' 농가들, 北 멧돼지와 전쟁도
20190609	합참 "GOP 넘어오는 멧돼지 사살" 전군 대응 지침 하달
20190609	여야 5당 회동 뒤로한 채 文대통령, 북유럽 3국 순방차 핀란드行 (종합)
20190609	농식품부, 전국 82곳 ‘남은 음식물 사료 제조업체’ 특별점검
20190609	총선 앞두고 몸조심? 사회갈등 폭발에도 침묵하는 집권 여당
20190609	여야 5당 회동 뒤로한 채 文대통령, 북유럽 3국 순방차 핀란드行
20190609	해외여행 가서 산 소시지 햄, 신고 없이 반입했다간 과태료 폭탄
20190609	군산시 아프리카돼지열병 유입 차단에 총력
20190609	돼지고기값, 아직 괜찮지만 '아프리카 돼지열병' 우려 확산
20190609	“휴전선 넘는 북 멧돼지는 사살” 군, 돼지열병 대응지침 하달
20190609	김연철, 한미회담前 남북정상회담? "낙관하기 녹록지 않다"(상보)
20190609	​돼지열병 차단, 남은 음식물 사료 특별 점검
20190609	보성군 '아프리카돼지열병' 차단 총력
20190609	DMZ 내 멧돼지 사살 가능 조치 “유엔사 동의”
20190610	전주시, 아프리카돼지열병 차단방역 총력
20190610	보성군, 아프리카돼지열병 차단방역 점검 나서
20190610	음성군 아프리카돼지열병(ASF) 차단 방역 강화
20190610	“아프리카돼지열병 최고 수준 방역” 지시
20190610	[OBS 뉴스 오늘 3] '아프리카돼지열병' 비상
20190610	[단독] 김영란법 週52시간에 회식 급감 고기 공장까지 문 닫는다
20190610	DMZ 탈북 멧돼지 비상 軍, “즉각 포획 사살” 지침 하달
20190610	김제시, 아프리카돼지열병 차단 총력
20190610	김제시, 아프리카돼지열병 예방 총력 집중
20190610	아프리카 돼지열병, 멧돼지는 죄가 없다?
20190610	음성군, 아프리카돼지열병 차단 방역 강화
20190610	"아프리카돼지열병 막으려면 음식물쓰레기 급여 전면 금지 '시급'"...한돈협회 등 주장
20190610	아프리카 돼지열병 정부 대책에 환경 동물단체 제각각 '불만'
20190610	5월 유제품 국제거래가 큰 폭 상승...돼지고기 값도 소폭 상승
20190610	김영록 전남지사, "아프리카돼지열병 최고 수준 방역" 강조
20190610	[하프타임] 돼지열병, 대재앙을 막자
20190610	매경이 전하는 세상의 지식(매-세-지, 6월 10일)
20190610	이낙연 총리 철원 방문 ASF 차단 당부
20190610	[탐사하다]"소 죽었대" 소문 흉흉했던 그곳, 돼지열병 오면 그대로 당한다
20190610	홍성군, 아프리카돼지열병(ASF) 차단 총력
20190610	음성군, 축산농가 폭염 피해 예방에 총력
20190610	“차단방역 장기전 대비 강원도의 선제적 대처 감사”
20190610	돼지열병과의 전쟁 사각 놓인 불법 외국인 근로자
20190610	'북한까지 온 돼지열병' 경기농협, 연휴기간 방역 점검
20190610	경기농협, 연휴기간 아프리카돼지열병 차단 총력
20190610	[사설] 치사율 100% 돼지 열병 발생 예방 / 축산농가 선진화로의 계기로 삼자
20190610	북미 교착 속 문재인 대통령 중재 시험대 식량지원이 대화 모멘텀 되나
20190610	남은 음식물 사료 제조업체 특별점검 나선 정부
20190610	“남은 음식물 돼지사료 사용 마세요”
20190610	[현장K] 최고 수준의 방역? 아프리카 돼지열병 ‘엉터리 방역’
20190610	軍 "멧돼지 사살" "바이러스 차단에 한계"
20190610	한돈자조금, 한돈 다이어트 체험단 38명 선발
20190610	[사설]국회도, 민생도 외면하는 한국당 공당 책무 잊었나
20190610	당 정 청 “5 18 관련법안 조속 처리”
20190610	세계식량가격지수 5개월 연속 상승세
20190610	당정청, 추경 논의위해 또 협의
20190610	[매경e신문] 오늘의 프리미엄 (6월 11일)
20190610	[경북] 경북, 아프리카돼지열병 차단 총력
20190610	中, 5월 '깜짝 흑자'에도 전문가들 '긍정보다 부정'
20190610	中, 돼지열병 무역전쟁 여파로 5월 대두 수입 24% 감소
20190610	고위 당 정 청 회의 "추경안 시급...한국당, 정상화 협조해야"
20190610	케어 박소연 대표, 돼지 열병 방역 지시한 이낙연 총리에 "잔인하고 무식"
20190610	한국당 복귀 추경안 처리 촉구
20190610	​세계식량가격 5개월 연속 상승세
[truncated: 22,144 more rows]
