# Supplementary material for: The impact of African swine fever news sentiment on the Korean meat market
Source: PLoS One. 2023 Jun 30;18(6):e0286520. doi: 10.1371/journal.pone.0286520 (PMC10313005; doi:10.1371/journal.pone.0286520)
Supplement: S2 Data — (XLSX) [file pone.0286520.s008.xlsx]

## Sheet: score
date	score	newstitles
20190101	0	"차이잉원 대만 총통 ""중국은 대만 존재 사실 직시해야"""			score
20190101	0	[전문]이개호 농식품부장관 신년사
20190101	0	[신년사]이개호 농식품부 장관 “‘사람 중심 농정개혁’ 본격 추진”			Average	-1.02754
20190101	0	[신년사]이개호 농림축산식품부 장관			Standard Error	0.00769765
20190102	-1	"시진핑, 대만에 “무력 사용 포기 않는다”"			Median	-1
20190102	0	시진핑 연설 앞두고...차이잉원 “대만 민주주의 존중하라”			Mode	0
20190103	-1	中 헤이룽장성에서 돼지콜레라 발생			Standard deviation	1.19606
20190103	0	"""대만이 독립 시도땐 무력 사용 배제안해"""			Sample variance	1.43056
20190103	-1	시진핑 “무력사용 포기 안해” 대만 독립움직임에 첫 군사경고			Kurtosis	0.381849
20190104	0	"[국가대표 농식품기업] ""삼성에서 축산업 첫발 내 농장 꿈꾸며 마흔에 창업"""			Skewness	-0.69219
20190104	-1	"고양시, ‘아프리카 돼지열병’ 예방 및 차단 나서"			Range	12
20190105	1	"시흥시, 대설 한파 대비 안전 캠페인 전개"			Minimum	-7
20190105	-1	"""호랑이 똥으로도 못 막아"" 산에서 멧돼지 마주친다면"			Maximum	5
20190105	0	"대만 총통, 시진핑 ‘무력 사용 언급’에 “국제 사회 도와달라” 호소"			Sum	-24808
20190106	0	"시흥시, 안점점검의 날 행사 실시"			Count	24143
20190106	0	"차이잉원 대만 총통 ""국제사회가 대만 지켜달라"" 읍소"
20190107	0	[이정아 기자의 바람난과학] 지구온난화 늦추고 유전자 변형 모기 '왱왱'
20190107	0	"보은군, 농림축산분야 793억 지원"
20190107	0	"보은군, 농축산분야 예산 793억 투입"
20190107	0	"보은군, 농림축산분야에 793억 원 투입 전년 대비 60억 원 증액"
20190107	0	기후변화 위험감지 ‘남극빙하’ 연구 트럼프 행정부 첫 과학기술자문관
20190107	0	"[아시아초대석]이개호 장관 ""직불금제 개편해도 소득보전장치 사라지지 않을 것"""
20190107	0	"보은군, 농림축산분야 예산 793억 지원"
20190107	-1	"차이잉원, 시진핑 위협에 “국제사회가 대만 도와달라” 호소"
20190108	0	다시 치솟는 미국산 쇠고기 인기 선호도 10%p 급등
20190108	0	보은군 올해 농림축산분야 예산 793억 투입
20190109	0	대리석 돼지 축사 ‘행복한 축산’
20190109	0	경기도의회 광둥성 친선의원연맹 신년 지방외교 박차에 분주
20190112	-1	조류인플루엔자 대비 축산시설 39곳 일제 점검
20190113	-2	羊귀비? 牛마왕? 中 고깃값 급등 경제 위험 커졌다
20190113	0	"올해 바이오 최대 이슈 '유전자편집', 대마합법화・돌연변이 모기도 주목"
20190114	0	[시사오디세이]황금돼지해의 상상력
20190114	-1	"中, 춘제 앞두고 육류가격 급등세 밥상물가 '비상'"
20190114	0	"포항시, 신약 바이오산업 육성... 본격 시동"
20190114	-3	"이개호 ""AI 구제역 방역 1월이 가장 위험한 시기"""
20190114	0	"포항, 세포연구소와 백신지원시설 건립으로 바이오산업 육성 잰걸음"
20190115	-2	"충북도, 구제역 AI 방역 특별교부세 지원"
20190115	-1	"中 주부들 ""이번 춘제엔 고기 못 먹겠어요"" 한숨"
20190115	-2	구제역 AI 방역 특별교부세 지원
20190116	-3	"포천시, 아프리카 돼지열병 관내유입 차단 '방역활동 강화'"
20190116	-5	"포천시, '아프리카 돼지 열병(ASF)' 유입 방지 위해 농가 방역 강화"
20190116	-1	"영암군, 가축 질병 특별방역 추진"
20190116	0	[기고/이학교]구제역 백신 항체율이 떨어지고 있다
20190117	-2	"포천시, 아프리카 돼지열병(ASF) 방역 강화"
20190117	-1	"""中 휩쓴 전염병, 北 유입 우려""에도 시큰둥"
20190117	0	중국이어 몽골에서도 ASF발생 검역당국 '긴장'
20190117	-2	몽골에 아프리카돼지열병 발생...국경검역 강화
20190117	-1	"서귀포시, 양축농가 가축질병 예방약품 소독시설 등 지원"
20190118	-3	"걸리면 100% 죽는 아프리카돼지열병, 중국 이어 몽골에서도 발생"
20190118	-3	몽골서 '아프리카돼지열병' 발생 국경검역 강화
20190120	0	장수군 가축방역협의회 개최
20190120	0	"장수군, 가축 인수공통전염병 근절 나서"
20190121	-3	"아산시, AI 구제역 ASF 차단 위한 가축방역협의회 개최"
20190121	0	아산 지역게시판
20190123	-3	"전북축협운영協, 가축질병 방역 무허가 축사 적법화 등 현안 논의"
20190123	0	"전북축협운영협, 무허가축사 적법화 등 당면현안 논의"
20190123	0	"영광군, 2019년도 가축방역협의회 개최"
20190123	0	中 초등 우수학생 부상은 돼지고기
20190123	0	"中 초등학교, 상으로 ‘돼지고기’ 중국식 실용주의?"
20190124	0	설명절 앞두고 가축방역당국 '초비상'
20190124	-1	"정부, 설 연휴 방역 강화대책 추진"
20190124	0	"농식품부 ""설 앞두고 방역대책 강화한다"""
20190124	-3	"농식품부, 설 앞두고 AI 구제역 방역 총력 전국 일제 소독"
20190124	-4	설 앞두고 AI 방역 강화 전국 모든 축산시설 청소 소독 실시
20190124	-1	"""설 명절, 해외서 소세지 순대 함부로 들여오면 안 돼요"""
20190127	-2	설 연휴 앞 AI 구제역 방역 차질 없도록
20190128	-3	‘아프리카돼지열병’ 국내 유입 차단 ‘비상’
20190128	-2	"유재도 전북농협 본부장, 고창 AI 방역현장 점검"
20190128	-1	"유재도 전북농협 본부장, 고창 AI방역현장 점검 격려"
20190128	0	[MT리포트]'牛'마왕에 공격당한 中 스태그플레이션 위험에 휘청
20190128	-2	"경기도, 설 명절 대비 AI 구제역 방역대책 강화"
20190129	0	"독일 야생돼지를 막아라 덴마크, 돼지콜레라 막으려 ‘장벽’ 건설"
20190129	-2	구제역보다 위험한 아프리카돼지열병도 위험 주의보
20190129	-3	농협 설 명절 기간 가축질병 사전예방 방역 강화
20190129	-3	덴마크도 장벽 구축 돼지 열병 차단
20190129	-1	'치사율 100%' 아프리카 돼지열병 손 놓고 귀 닫은 정부
20190129	-1	中돼지 전염병 앓자 美농가 '울상'
20190129	0	제주 양돈 백신항체 양성률 저조
20190129	-1	"충북도, '아프리카돼지열병 주의' 발령"
20190129	-2	아프리카돼지열병 감염 '주의'
20190130	0	"충주시, 구제역 차단방역에 총력대응"
20190130	0	"충주시, 구제역 차단에 행정력 집중"
20190130	0	"충주시, 구제역 차단방역에 총력대응 나서"
20190131	0	"논산시, 설 명절 비상근무 돌입 종합대책 추진"
20190131	0	제주서 맥 못추는 육지산 돼지고기
20190131	0	“구제역 철통 방어” 충주시 축산농가 예찰활동
20190201	0	중국 돼지가 아프니 미국 농민들이 운다?
20190201	-1	<김규환 기자의 차이나 스코프> ‘스태그플레이션 공포’ 몰려오는 중국
20190201	0	논산시 설 명절 종합대책 중점 추진
20190201	-1	"제재 위반 '만수대 쇼핑', 돼지열병 덕에 잡았다"
20190202	0	"논산시, 설 명절 종합대책 중점 추진"
20190202	-3	AI 구제역 발생 國에서 축산물 휴대 반입 86.5% 급증
20190203	0	대만 설 연휴도 시작 공항에 15만명 몰려
20190204	-1	"집돼지와 멧돼지 같은 종일까, 아닐까"
20190205	-2	구제역 파동 불법 축산물 반입 많이 늘어나
20190207	-3	치명적 가축질병 남하가능성 “남북협력 강화 시급”
20190207	-2	'황금돼지 해' 설 대목에도 웃지 못한 中 양돈농가
20190207	-4	백두산 인근에서도 '걸리면 100% 죽는' 아프리카돼지열병 발생...북한 멧돼지 통해 국내 유입 위험 '고조'
20190207	-1	"돼지해, 中 돼지고기 가격 15% 급락 ""하반기도 수급 불안정"""
20190208	-1	"""남북간 가축방역 협력 시급"""
20190208	-1	김현권 “아프라카돼지열병 구제역 등 예방하려면 남북 협력 시급”
20190208	-1	"""아프리카 돼지열병 유입 가능성, 北과 협력해야"""
20190210	0	北 통해 각종 질병 들어와 예방 위해 남북 협력해야
20190212	-3	"영암군, 구제역 AI 차단 방역 총력"
20190213	0	[북미회담 관전포인트] 남북 교류협력 기대감 고조
20190214	0	"스페인 돼지에 이어 `브라질 돼지`도 온다 STX, 육류수입사업 진출"
20190214	0	[기고-조호성] 구제역 근절의 지름길은
20190214	-1	"인천 강화, ‘제275차 안전점검의 날’ 캠페인 실시"
20190214	0	"한돈협회 ""2030년 자급률 80% 생산액 30조 원 달성 목표"""
20190215	0	한돈協 “2030년까지 자급률 80% 생산액 30조 달성”
20190215	0	中 생산자물가 상승률 0.1% 28개월래 최저...'디플레 고개'
20190217	0	"[인싸Eat]올 하반기, '金겹살' 시대 다시 온다"
20190218	-3	냉동만두로 확산된 中 아프리카돼지열병 바이러스 공포
20190218	-2	"중국 시판 식품, 아프리카돼지열병 흔적 발견"
20190218	-4	"""부도덕한 일부 中농민, 감염 돼지고기 몰래 판매해 비상"""
20190218	-2	[여기는 중국] 유명 냉동만두서 ‘돼지열병’ 검출 먹거리 불안 가중
20190218	-2	"中 냉동만두, 아프리카돼지열병 검출 또 식품 공포"
20190219	-4	"[NNA] 필리핀, ASF 발생 의심 베트남 돼지 수입금지"
20190219	0	현장공무원 1만1120명 1분기에 뽑는다
20190219	1	"행안부 ""국민생활 개선 위해 공무원 8,040명 충원"""
20190219	-1	아프리카돼지열병 국경검역 인력 보강
20190219	-1	"정부, 검역인력 긴급 충원해 '아프리카돼지열병' 막는다"
20190219	0	"정부, 현장 챙기는 민생공무원 8000여명 충원"
20190220	-2	"베트남서 아프리카돼지열병 농식품부, 여행객 휴대품 검색 강화"
20190220	-1	아프리카돼지열병 검역 인력 보강
20190220	-1	치사율 100% 아프리카돼지열병 베트남서도 발병...검역당국 긴장
20190220	-1	구제역 잠잠 '아프리카돼지열병' 시끌
20190220	-1	중국發 아프리카돼지열병 발생주의보 발령
20190220	-1	"'치사율 100%' 아프리카 돼지열병, 베트남서도 발병"
20190220	0	유치원교사 전자발찌 관리 생활밀착형 공무원 8040명 충원
20190221	0	과감한 초동대응 통했나 진정 국면 접어든 구제역
20190221	-1	떨고 있는 돼지농가...치사율 100% 아프리카돼지열병 한국 턱밑까지
20190222	-2	“백신 접종 더불어 철저한 차단 방역 이뤄져야” [농어촌이 미래다-그린 라이프]
20190225	0	[나이트] 알.아.요.
20190225	-1	충주 안성 구제역 이동제한 모두 해제 발생 28일만에
20190225	-2	"식약처, 아프리카돼지열병 차단 나서"
20190225	-3	"식약처, 아프리카돼지열병 발병국 소시지 반입 자제 요청"
20190225	-1	아프리카돼지열병 주의! 우리도 발병국 될 뻔
20190225	1	"농식품부, 농축산물 안전 에너지 전담팀 신설"
20190225	-1	"아프리카돼지열병, 남 북이 공동으로 막자"
20190225	-1	"""아프리카돼지열병 한반도 전염 막아야"""
20190225	-1	"""ASF(아프리카돼지열병) 남북공동방역체계 시급"""
20190225	0	구제역 이동제한조치 25일 0시부로 전면 해제
20190225	0	"농식품부, 구제역 이동제한 조치 모두 해제"
20190225	0	구제역 이동제한 조치 28일만에 '해제'...위기단계 '주의' 유지
20190225	0	고비 넘긴 구제역 이동제한 조처 28일만 해제
20190225	-1	구제역 악몽 넘겼다...28일만에 이동제한 모두 해제
20190225	-1	"""구제역 추가발생 없다"" 이동제한 조치 모두 해제"
20190225	-1	"충북도, 충주 구제역 이동제한 전면 해제 바이러스 불검출"
20190225	0	"충북도, 충주 구제역 이동제한 전면 해제"
20190225	0	충주 구제역 이동제한 전면 해제
20190225	-3	아프리카돼지열병 발생국가서 축산물 반입 및 해외직구 구매 자제 당부
20190225	0	美 中 무역협상 온기 도는데 콩선물 ETF ETN '겨울잠'
20190225	0	25일 구제역 이동제한 해제
20190225	0	"농식품부, 농축산물 안전관리ㆍ재생에너지 전담인력 보강"
20190225	-2	농축산물 위생품질 관리팀 신설 가축질병 차단 인력도 보강
20190225	-1	"""아프리카 돼지열병, 남북 공동방역 제안 타진"""
20190226	-2	식약처 '아프리카돼지열병' 발생 주의보
20190226	0	충북도 구제역 이동제한 해제
20190227	0	음성군 구제역 이동제한 해제에도 오는 3월말까지 거점소독소 운영
20190227	0	"음성군 , 3월말까지 거점소독소 운영"
20190227	0	"음성군, 내달 말까지 거점소독소 운영"
20190227	0	"음성군, 3월말까지 구제역 거점소독소 운영"
20190228	-1	[Tech & BIZ] [테크의 Pick] 안면 음성인식으로 돼지 살리는 中 IT 기업
20190228	0	"음성군, 3월말까지 거점소독소 운영"
20190303	0	울산 가축방역 특별방역대책기간 3월까지 연장
20190303	0	정부부처 주간일정 및 보도계획(4~8일)
20190304	1	"'980원 삼겹살'에 소비자 함박웃음 ""황금돼지해 가격 약세 계속"""
20190304	-1	한국도 아프리카돼지열병 안전지대 아니다
20190304	0	​[주요경제일정] 3월4일(월)~3월8일(금)
20190305	-1	고부가 투자개발형 사업 2% 글로벌화 시급
20190305	-2	아프리카돼지열병 방지 위해 공무원 농장별로 지정 관리
20190305	0	"아프리카돼지열병 예방, ‘전국 양돈농가 담당관제’ 시행"
20190305	-1	아프리카돼지열병 막기 위해 모든 농장에 공무원 2명 배치...국내 유입 가능성 '고조'
20190305	-1	아프리카돼지열병(ASF) 차단 위해 '공무원 담당관제' 시행
20190305	0	"농식품부, ‘아프리카돼지열병 예방’ 전국 양돈농가별 담당관제 시행"
20190305	0	1000원도 안되는 삼겹살 '대박' 났네 어디까지 가격 내릴까(종합)
20190306	0	아시아 제패한 中돼지농장...주가 85% 폭등
20190306	-1	치사율 100% 아프리카돼지열병 국내 유입 막아라
20190306	0	"청주시, 가축방역사업 추진"
20190306	0	청주시 상반기 가축방역
20190306	0	청주시 상반기 가축방역사업에 4억 6000만 원 투입
20190306	0	청주시 상반기 가축방역사업 추진
20190307	-2	“아프리카돼지열병 유입고리 끊어라” 열처리 안 한 잔반사료 금지
20190307	0	"청주시, 상반기 가축방역 4억 6천만원 투입"
20190308	-3	추락한 돼지 채소 가격...농축산 농가 한숨 커져
20190310	1	"부안군, 가축 전염병 없는 청정 부안 사수 다짐"
20190311	-1	아프리카 돼지열병 관련 전북지역 양돈농가 특별관리
20190312	-1	무허가 축사 적법화 자금 700억원 우선지원
20190312	-3	[인천] 아프리카돼지열병 유입차단 위해 방역 등 강화
20190312	-1	"정부, 무허가 축사 적법화 시설자금 700억 우선 지원"
20190312	0	이낙연 총리 “5 18 진상규명에 국회 법원 협조해달라”
20190312	0	"이 총리 ""택시-카풀 사회적 대타협, 대승적으로 수용해달라"""
20190313	-1	아프리카돼지열병(ASF) 우려에 홍성군 비상
20190314	-2	아프리카돼지열병 차단 '올인'
20190314	0	"홍성군, 아프리카돼지열병(ASF) 담당관제 실시"
20190314	-1	[박제영의 투자포커스] 한국 OECD 경기선행지수 두 달째 상승 증시 영향은?
20190315	-2	평택항 입국 중국인 휴대품서 아프리카돼지열병 유전자 발견
20190315	-2	“치사율 100% 아프리카돼지열병 막아라” 충북도 양돈농가 방역 ‘올인’
20190315	-1	아프리카돼지열병 차단방역 올인
20190315	-1	중국 여행객 소시지서 아프리카돼지열병 유전자 검출
20190317	-1	"딴청 피는 트럼프, 조바심 난 시진핑 미중 무역협상 난기류"
20190317	-2	"미국, 중국산 돼지고기 454t 압수 “아프리카돼지열병 우려”"
20190317	-1	"美, 돼지열병 이유로 중국산 돼지고기 454톤 압수"
20190317	-2	美 중국산 돼지고기 454t 압수 바이러스 전염 우려
20190317	0	"미국, 중국산 돼지고기 454톤 전격 압수"
20190317	0	中 보잉 때리자 돼지고기 들고나온 美 무역담판 기싸움 치열
20190317	0	"美, 중국산 돼지고기 454t 압수"
20190317	-3	걸리면 100% 죽는 아프리카돼지열병 바이러스 유전자 또 검출...중국 여행객 소시지에서
20190317	-2	"美, 중국 돼지고기 454t 압수 ""돼지열병 우려"""
20190317	-2	"美, '돼지열병 우려' 中 돼지고기 454t 압수"
20190317	-2	"美, 중국산 돼지고기 454t 압수 아프리카돼지열병 우려"
20190317	0	"""中, 대두 이어 美 돼지고기도 대량 수입"
20190318	0	"中 돼지열병, 美 中 무역전쟁 완화 기대에 웃는 돈육株"
20190318	0	"중국發 돼지콜레라 나비효과 소외됐던 양돈주, 빛볼까"
20190318	-1	"[특징주]우리손에프앤지, 국제 양돈가격 상승에 주가 급등"
20190318	1	"우리손에프앤지, 돼지고기 가격 상승에 장초반 강세"
20190318	1	"[특징주]우리손에프앤지, 中 돼지고기 파동에 저평가 매력 부각 '강세'"
20190318	1	"​""우리손에프앤지 국내 양돈업황 개선에 수혜"" [리서치알음]"
20190318	1	"[클릭 e종목]“우리손에프앤지, 중국 돼지고기 수입 급증 수혜”"
20190318	0	"매경이 전하는 세상의 지식(매-세-지, 3월 18일)"
20190318	1	"“美경제, 작년 손실 9조원” 미중 무역전쟁은 ‘상처뿐인 영광’"
20190318	0	"[네박자 종목] ""양돈업계 성수기 임박..탑픽 우리손에프앤지"""
20190318	-1	"[SEN][특징주]우리손에프앤지 이지바이오 등 양돈주, 돈육가격 상승에 급등"
20190319	-1	"'아프리카돼지열병' 북한에 전염 가능성....농림부, 양돈업계 '촉각'"
20190319	-1	"[공시+]엠젠플러스, 유행성설사병 저항성 돼지 제조방법 특허 취득"
20190319	-1	"엠젠플러스, 유행성설사병 저항성 돼지 제조방법 특허 취득"
20190319	0	"엠젠플러스, “유행성설사병 저항성 돼지”제조방법 특허취득"
20190320	-2	"여수시, 아프리카 돼지열병 유입 차단 ‘안간힘’"
20190321	0	여전히 낮은 국내산 돼지고기값 해마다 수입 물량 늘어
20190321	-1	"충북도, 아프리카돼지열병 유입차단 전방위 홍보"
20190321	-2	"충북도, 아프리카돼지열병 유입차단 전방위 홍보 강화"
20190321	-1	돼지고기 가격 다시 상승
20190322	-1	중국인 여행객 휴대품서 아프리카돼지열병 유전자 검출
20190322	0	"[NNA] 日 파나소닉, 고정밀 안면인증 소프트웨어 출시"
20190323	-2	중국 여행객 휴대 축산물서 돼지열병 바이러스 검출
20190325	0	"청주시, 외국 식료품 전문 판매업소 위생점검"
20190325	-3	중국발 소시지 햄버거에서 아프리카돼지열병 바이러스 유전자 대거 검출...당국 검역 강화
20190325	-1	장수군 구제역 AI 차단방역용 소독약품 배부
20190325	-1	"장수군, 구제역 AI 차단방역용 소독약품 배부"
20190325	0	"이개호 농식품부 장관 “쌀 목표가ㆍ직불제, 국회 논의 조속 마무리”"
20190325	0	"이개호 농식품부 장관, “혁신동력 스마트 농업 확산하겠다”"
20190325	0	"이개호 농식품 장관 ""쌀목표가격 직불제 국회 논의 마무리 노력"""
20190325	0	[전문]이개호 농식품부장관 농해수위 업무보고
20190325	0	"이개호 ""농어업 농어촌 특별위 다음 달 발족"""
20190325	0	주요경제일정[3월 25일(월)~3월 29일(금)]
20190326	0	"내달 한우 돼지고기값 하락
20190326	0	내달 한우 돼지고기값↓ 닭고기 계란값↑
20190326	0	“X같지만 목숨 지켜” 속옷 차림 남녀 교통안전 캠페인 광고 논란
20190326	0	"독일 헬멧 착용 광고, 반나체 모델로 ‘성차별’ 논란"
20190326	-2	"""황금 돼지는 무슨 한 마리 출하할 때마다 9만원 손해"" [농가의 눈물]"
20190329	-2	"전남도, 6년 만에 AI 완전 차단 다음달부터 평시 방역체계 전환"
20190329	-1	"전남도, AI 구제역 내달 1일부터 평시 방역체계 전환"
20190331	1	조류인플루엔자 구제역 방역활동 '성공적' 평시 방역체제 전환
20190331	-1	"농식품부, `AI 구제역` 평시 방역체계로 전환"
20190331	-1	전남 6년만에 구제역 AI '제로' 31일 특별방역 종료
20190331	0	정부부처 주간일정 및 보도계획(4월1~5일)
20190401	-1	"백신 치료제 없는 아프리카돼지열병, 발병시 '재앙'"
20190401	-1	‘아프리카돼지열병(ASF)’ 바이러스 亞지역 급속확산 국내서 유전자 14건 검출
20190401	-1	"아프리카돼지열병, 국내서 유전자 14건 검출"
20190401	0	해외에서 축산물 가져오다 ‘과태료 폭탄’...최고 500만원까지 물게 돼
20190401	0	"[中 커촹반 상장유망기업 열전-7] ""아프리카돼지열병이 리스크 "" 돼지용 백신 매출왕"
20190401	1	'北 유입 가능성' 첫 인정 대책은 여전히 미흡
20190401	-3	"아프리카돼지열병 차단
20190401	-1	세종시 구제역ㆍAI 3년 연속 ‘발생 제로’
20190401	0	"구제역 2건 AI 0건... 경기도, 방역전쟁서 승리"
20190401	0	"인천시, 구제역 조류인플루엔자(AI) 특별방역대책 종료"
20190401	0	"구제역 청정지역, '세종'"
20190401	-2	세종시 구제역 AI 3년 연속 '발생 제로' 달성
20190401	-1	"경기도, 구제역 AI 특별방역대책기간 종료 1일부터 평시방역 재발방지 대책은 계속"
20190401	0	[시세포착] 신사업 성장 기대감 가진 유통株는? 현대코퍼레이션홀딩스
20190401	-1	"경기도, 구제역 AI 특별방역대책기간 종료"
20190401	0	"경기도, 구제역ㆍAI 특별방역대책기간 종료 1일부터 평시 방역체제로 전환"
20190401	-1	경기도 '구제역 AI' 평시방역체제로 전환
20190401	-1	"부안군, 구제역 AI 위기경보 수준 ‘관심’으로 하향"
20190402	0	이개호 장관 ‘아프리카돼지열병 예방’ 긴급 담화
20190402	-2	"아프리카돼지열병, 동남아 급속 확산...""국경방역 강화"""
20190402	-2	“중국 등 아프리카돼지열병 발생지역 방문 자제 당부”...정부 합동 담화문 발표
20190402	-1	"경기도, 구제역 AI 특별방역대책기간 종료 선언"
20190402	0	"경기도, 구제역 조류인플루엔자 특별 방역기간 종료"
20190402	0	한국인 입맛에 딱 칠레산 돼지고기의 비밀 알고보니
20190403	-2	"""아프리카돼지열병 비상 해외여행시 축산물 반입금지"""
20190403	0	발병땐 축산농가 ‘재앙’ “늑장대응보다 과잉이 낫다” 판단
20190403	-2	아프리카 돼지열병 효율적 차단 방역방안 모색
20190403	-1	식물서 돼지열병 백신 개발 '관심'
20190404	-4	정부 “아프리카돼지열병 비상 해외여행시 축산물 반입 금지”
20190404	-2	"정부 ""아프리카돼지열병 엄중 차단 필요한 상황"""
20190404	-1	“한국인이 먹는 칠레산 돼지 90% 우리 것 가축 여권제로 32년간 질병사고 제로”
20190404	-1	경남 ‘AI 구제역 청정지역’ 2년 연속 유지
20190405	-2	"정부 ""아프리카돼지열병 비상"", 10개 정부부처 합동 담화"
20190405	-2	"이개호 농식품부 장관 ""아프리카돼지열병 검역 대폭 강화"""
20190405	-1	'아프리카돼지열병'에 비상 걸린 정부...해외반입 축산물 집중 단속
20190405	-1	"아시아 전역으로 번지는 아프리카돼지열병...정부, 검역 강화 나서"
20190405	-2	[해외선교 성지순례 안전 기상도] ‘아프리카돼지열병’ 비상 해외 축산물 반입 유의
20190405	0	"中, 미국산 농산물 구매 촉진중 美 달래기 '현재진행형'"
20190406	-4	"치사율 90% 이상 아프리카돼지열병 비상 정부, 해외 축산물 반입 금지 백신 개발"
20190406	0	'널뛰는 돼지고기 가격' 마트 삼겹살 값 오르나
20190408	-2	"""돼지열병 유입 땐 끝장"" 방역 비상벨 울린 정부"
20190408	0	주요경제일정[4월8일(월)~4월12일(금)]
20190409	0	미 중 무역분쟁에 하락세 타다 '아프리카돼지열병'에 금값된 돼지고기
20190409	-3	아프리카돼지열병 발생 전인데...국내산 삼겹살 몸값 벌써부터 '급등'
20190409	0	"사료협회, 농림부 장관 초청 간담회 개최"
20190409	-1	중국 여행서 산 만두 소시지 육포... '아프리카돼지열병' 주의보
20190409	0	'치사율 높은 아프리카돼지열병 증상은?' 유입차단 총력전
20190409	-2	中 생산자물가 두 달 만에 오름세 일단 디플에 우려 벗어나
20190409	-2	"진천군, 아프리카 돼지열병 방역"
20190409	-2	"[기고] 아프리카 돼지열병 대책, ‘잔반돼지’ 전용 도축장 도입 등 서둘러야"
20190409	-1	"中 3월 돼지고기 값 5% 넘게 급등 ""6월 물가상승률 3% 넘을 듯""(종합)"
20190409	0	[히든 스탁] 핫 이슈 미리 선점하는 투자 전략
20190409	-1	[뉴스터치] 돼지고기 값 두 달 새 60%↑ 돼지열병 탓 공급감소
20190409	-2	제주 아프리카 돼지 열병 방역체계 구축 추진
20190409	0	급등하는 돼지고기 가격.... 삼겹살이 금겹살 되나?
20190409	-1	감염땐 국내 한돈농가 '붕괴' 돼지열병 대책은?
20190409	-3	"[SEN][특징주]체시스 등 백신 방역주, 아프리카돼지열병 방역 강화에 급등"
20190409	-3	“치사율 100%” 방역 비상 아프리카 돼지열병 뭐길래?
20190409	0	"[특징주]우진비앤지, 치사율 100% 돼지열병 우려에 강세"
20190409	0	[특징주] `아프리카 돼지열병` 우려에 동물백신주 강세
20190409	1	"[특징주]우진비앤지, 치사율 100% 돼지열병 돼지열병백신 상용화 기대 강세"
20190409	-4	아프리카돼지열병 국내 유입 비상 농식품부 “소시지 등 여행객 휴대 축산물 반입 금지”
20190409	-1	“아프리카돼지열병 국내 예방 백신 없어 中 베트남 등 발병국 축산물 반입 금지를”
20190409	-1	해외 여행객 휴대축산물 내달말까지 집중 점검
20190409	-3	"""아프리카돼지열병 국내유입 막아라"" 여행객 축산물 반입 차단"
20190409	-3	"""중국 등 축산농가 방문 자제"" 아프리카돼지열병 검역 강화"
20190409	0	청정 제주에 아프리카돼지열병 유입 ‘원천봉쇄’
20190409	-1	"[상승! 돌파 GO ↑] 체시스,한일사료,휴젤 GO vs STOP"
20190409	2	"[ET투자뉴스]장중 반등 성공, 일제히 소폭 상승세 마감"
20190409	-1	"제주공항, 아프리카돼지열병 검역운영"
20190409	-2	"""돈육가공품 반입 NO"" 제주공항, 아프리카돼지열병 검역운영"
20190409	-1	"농식품부, `2019년 아프리카돼지열병 가상방역 도상훈련` 실시"
20190409	-1	백신없는 아프리카돼지열병 제주도내 유입 '원천봉쇄'
20190409	-2	[특징주]`아프리카 돼지열병` 유입 우려에 백신주 동반 급등
20190409	0	"[포토] 한돈자조금, 2019년 제1차 한돈자조금 대의원회 개최"
20190409	-1	"""5월말까지 외국 축산물 반입 조심하세요"""
20190409	-3	"중국, 몽골에 아프리카돼지열병 확산 정부 “해외여행 후 축산물 반입 자제”"
20190409	-1	백신 치료법 전무 “아프리카돼지열병 막자”
20190409	-2	아프리카돼지열병 국내 유입 차단 총력
20190409	-1	"정부, 아프리카돼지열병 국내 유입차단 '총력'"
20190409	-2	아프리카돼지열병 비상 해외여행시 축산물 집중검색
20190409	-3	아프리카 돼지열병 비상 해외 여행객 반입 축산물 집중 검색
20190409	-1	해외서 ‘축산물 불법 반입’ 땐 과태료 최고 5배로 오른다
20190409	0	[전문]아프리카돼지열병 국내 유입예방 담화문
20190409	-2	아프리카돼지열병 '비상' 축산물 반입금지
20190409	-1	아프리카돼지열병 동남아 급속 확산...축산물 갖고오지 마세요!
20190409	-1	"文 ""안전시스템 강화 예산, 추경 포함해서라도 반영해야"""
20190409	-2	"비상 걸린 '아프리카돼지열병', 증상 뭐길래"
20190409	0	"문 대통령, 국무회의서 '행정규제기본법' 등 47건 심의・의결"
20190409	0	"정부, 성범죄 신고 묵인 기관명 인사처 홈페이지에 공개"
20190409	0	해외 여행객 축산물 반입 집중검색...과태료 최고 500만원
20190409	-1	"文 ""아프리카돼지열병 각별히 주의..산불피해 공동체복원 중요"""
20190409	0	"하태식 위원장 ""한돈 스토리텔링 개발, 수입육과 맞짱"""
20190409	0	해외여행객 축산물 반입 미신고 과태료 최고 500만원
20190409	-3	"[현장영상] ""아프리카돼지열병 비상...국경 검역과 국내 방역 강화"""
20190409	-2	"""아프리카돼지열병 검역 강화"" 정부, 대국민 담화문"
20190409	0	"농식품부, 해외 반입 축산물 집중 검색 과태료도 최고 500만원"
20190409	1	[최명성의 바닥탈출] 양호한 실적 + 주가 반등 기대! 제일바이오
20190410	0	"""中 돼지고기 값 70% 오른다...전염병 여파"""
20190410	-1	아프리카 돼지열병 신고하면 포상금 10만 원 지급
20190410	0	"김정은 이틀연속 군사행보 통일부 ""동향 예의주시"""
20190410	-1	"'아프리카 돼지열병 주변국 확산' 경기도, 예방 홍보 활동 강화"
20190410	-2	아프라카돼지열병 아시아권 확산 차단 비상
20190410	-1	돼지열병 북한 상륙說
20190410	-2	'아프리카돼지열병' 주변국 확산에 경기도 예방활동 강화
20190410	1	"[특징주] 치사율 100% 아프리카돼지열병(ASF)에 백신주 강세, 보다 더 확실한 종목은 !"
20190410	-1	"충남도, 아프라카돼지열병 차단 총력"
20190410	0	아시아 식량안보 위협 돼지열병 우진비앤지 대한뉴팜 등 영국 미국 인정 소독제 판매
20190410	-2	"[특징주]우진비앤지, 유엔 ""北 돼지열병 탓 식량안보 위기"" 방역가능 소독제 판매"
20190410	-1	"돼지 열병에 공급 부족...“중국, 미국산 돼지고기 수입 확대 검토”"
20190410	-1	경기도 '아프리카 돼지열병 주변국 확산'에 예방 홍보 활동 강화
20190410	-1	"아프리카 돼지열병 주변국 확산 경기도, 예방 홍보 활동 강화"
20190410	-1	"경기도, 치사율 100% '아프리카돼지열병' 예방 홍보 강화"
20190410	-2	"정읍시, ‘아프리카돼지열병’ 유입 차단 ‘총력’"
20190410	0	"[특징주]우리손에프앤지, 아프리카열병發 성수기 앞두고 돼지고기 값 폭등"
20190410	-1	"양주시, 아프리카 돼지열병 유입 차단에 총력"
20190410	-1	"중국, 경제성장 우려 급한 불 껐지만 '부채덫' 경고음 커져"
20190410	-2	"진천군, 아프리카 돼지열병 방역 총력"
20190410	-1	"양주시, 아프리카 돼지열병 차단방역 총력 ‘우리농장 돼지를 지킵시다’"
20190410	-1	"중국 등 아프리카 돼지열병 확산, 돼지고기값 오르나"
20190411	-1	"통일부 ""아프리카돼지열병, 北에 협력 필요성 전달"""
20190411	0	"[특징주]우진비앤지, 中 돼지고기 품귀 전 세계 생산량 모아도 부족 '강세'"
20190411	-2	"""불법 축산물 반입 과태료 미납자 출 입국 금지""...아프리카돼지열병 막기 위해 법개정 추진"
20190411	1	"[특징주]우리손에프앤지, 전세계 돼지고기 가격 폭등 조짐에 최선호주 강세"
20190411	-3	"中, 전세계 돼지 블랙홀되나 ""공급 부족 메우기 힘들 것"""
20190411	-1	충남도 아프라카돼지열병 차단 총력
20190411	0	ASF(아프리카돼지열병) 상륙할라 양돈농가 '잠 못드는 밤'
20190411	-2	"경기도, 아프리카돼지열병 주변국 확산 예방활동 강화"
20190411	-1	"역시 '축산메카' 충남, 돼지 사육두수 전국 1위"
20190411	-1	"[상승! 돌파 GO↑] '동원시스템즈,우진비앤지, 하나투어' GO vs STOP"
20190411	0	[고수의 영역] 고수의 종목 <팜스토리(027710)>
20190411	-2	"마니커 하림 등 돼지열병 관련주, 주가 급등"
20190411	0	[ET투자뉴스]장중 쌍끌이 매도세 유입되며 일제히 하락세 마감
20190411	-1	"국내 사육 돼지 육계, 1분기 기준 역대 최대"
20190412	0	아프리카돼지열병(ASF)이란? 치사율 100% 사람에게 전염될까?
20190412	-1	'1분기 돼지 육계 사육수 역대 최대'
20190412	-2	"돼지 열병, 왜 무서운가?"
20190412	0	"[특징주]이글벳, FAO 권고 아프리카열병 방역 소독제 판매 부각 강세"
20190416	-1	"통일부 ""아프리카돼지열병, 북한 내 발병 여부는 미확인"""
20190417	-1	통일부 “北에 돼지열병 협력 요청키로 발병은 확인 안돼”
20190417	0	"농협, 아프리카돼지열병(ASF) 선제적 방역활동 전개"
20190417	-1	"[특징주]우성사료, 아프리카돼지열병 등 전염병 예방 잔반 대신 사료 강세"
20190417	-1	돼지 닭 앞세워 가축 사육 증가세 여전
20190417	-1	통일부 “돼지열병 北과 협력” 치사율 100% 백신 無
20190417	-1	"농협, 아프리카돼지열병(ASF) 별 소독 실시"
20190417	-1	"통일부 ""아프리카 돼지열병 국내 유입, 북과 협력해 막을 계획"""
20190417	1	"[특징주]대성미생물, FAO 돼지열병 4종 최다 북한 지원 기대 강세"
20190417	-1	"통일부 ""아프리카돼지 열병 국내 유입 막기 위해 북과 협의 추진"""
20190417	-2	中 돼지열병에 공급 부족 돼지고기 가격 ‘황금’값 될까?
20190417	-2	"돼지 열병 ""치사율 100%"""
20190417	-1	"통일부 ""아프리카돼지열병 유입 막기 위해 북한과 협력 계획"""
20190418	-1	中 31개 성 자치구로 아프리카돼지열병 확산
20190418	-1	"아프리카돼지열병 중국 전역 확산...""하이난도 피하지 못해"""
20190418	-4	"아프리카돼지열병 중국 전역 확산 ""중국 내 돼지 절반 살처분 우려"""
20190418	-1	"""돼지열병 북한까지 왔나"" 벌써 金겹살 허울뿐인 축산물이력제(종합)"
20190418	1	하락세 국내산 돼지고기 가격 강세 전환
20190418	-1	아프리카돼지열병 중국 전역 확산 하이난서도 발병
20190418	-2	"'돼지열병' 혼란 휩싸인 양돈업계 "" 못 믿을 돼지 원산지 물어보면 쫓겨나"""
20190418	-1	"중국발 돼지열병 확산...""'단백질 파동' 온다"""
20190418	-1	[포토] 중국서 ‘아프리카돼지열병’ 확산된다는데
20190418	0	[손바닥 외신] “노예들 희생에 빚진 학교” 배상금 지급 나서는 미국 대학생들
20190418	-1	"""진짜 삼겹살 못 굽나"" 중국 돼지열병, 돼지값 70% 오를 수도"
20190418	-1	돼지열병 확산 돈육 vs 육계株 누가 수혜볼까
20190418	0	"'오락가락' 코스피, 개인 덕에 강보합 마감"
20190418	-2	"돼지 열병, 사람 전파 여부는?"
20190418	-2	아프리카돼지열병 하이난서도 발병 '금겹살' 파동 우려
20190418	-1	돼지고기값 더 오를라 中 하이난까지 '돼지열병'
20190418	-1	"돼지열병 中 전역 확산 돈육 육계株, 누가 웃을까?"
20190418	-1	"""40% 오른 돼지값, 5월 더 오른다"" 마트들 대책마련 부심"
20190418	-1	아프리카돼지열병 확산 소비자 업주 난감
20190418	0	삼겹살 못 굽겠네
20190418	0	ASF에 돼지고기값 폭등 외식업계 긴장
20190418	-1	​[특징주] 아프리카돼지열병 차단 대북 협력 방침에 사료株 강세
20190418	-1	"[특징주] 사료株, 아프리카돼지열병 예방위해 잔반급여 금지 소식에 강세"
20190418	0	"코스피, 전날 차익실현 후 되돌림 2220선 위로"
20190418	0	"[특징주]미래생명자원, 중국 사료 첨가제 진출 기대 ASF로 기능성 부각"
20190418	-1	아프리카돼지열병 확산 소식에 동물 사료 백신주 강세
20190418	0	"[SEN][특징주]현대사료 등 사료주, 아프리카돼지열병 반사이익 기대감에 강세"
20190418	1	"[특징주]아프리카돼지열병 관련주, 이틀째 상승세"
20190418	0	"공개된 北 외무성 문건 ""식량 수입 시급하다"""
20190418	0	"[백브리핑] 中 돈육 가격 천정부지 ""올 70% 이상 폭등할 것"""
20190418	0	올해 1분기 사육 중인 돼지ㆍ육계 마릿수 역대 최대
20190418	0	"""포상금 나갈 땐 이미 늦어 자구책 세울 것"""
20190418	-1	"[상승! 돌파 GO ↑] 미래생명자원, 한익스프레스, SK하이닉스 GO vs STOP"
20190418	-1	"""아프리카 돼지열병 北 발병 여부 알 방법 없어"""
20190418	-1	​​​[아주경제 오늘의 뉴스 종합] 中 돼지열병에 돼지고기 ‘황금’값 될까? 外
20190418	0	[박찬일 셰프의 맛있는 미학]아프리카 돼지열병
20190418	-1	돼지 육계 사육마릿수 1분기 기준 역대 최다
20190418	-1	돼지열병 확산에 중국 돼지고기값 폭등
20190418	1	따뜻한 날씨에 나들이 늘어 국산 삼겹살 한달새 14%↑
20190418	-1	"마니커 하림 주가, 돼지열병 국내 유입 우려에 급등세 돼지고기 대신 닭고기?"
20190418	0	中 돼지고기 값 폭등...올 하반기 70% 오를 수 있어
20190418	-2	유엔서 돼지열병 발병 '매우 위험 국가'로 지목된 北에 통일부 협력 요청
20190418	-2	"돼지열병, 동북아 확산 비상 돼지고기 가격 요동 (종합)"
20190418	0	"[특징주] 북한까지 온 아프리카돼지열병(ASF), 치사율 100%... 백신주 모아 보기."
20190418	-1	아프리카돼지열병 `기습`에 동물약품 방역株 `훨훨`
20190418	-1	"마니커, 상한가 “아프리카돼지 열병 확산에 닭고기 주목”"
20190418	-1	中 아프리카돼지열병 확산 “돼지고기가 모자란다”
20190418	-2	아프리카돼지열병 확산 우려 마니커 등 닭고기업체 주목받는 이유
20190419	-1	"中, 아프리카 돼지열병 확산 전세계 돼지고기 가격 ‘폭등’"
20190419	1	"[이상로의 새빨간투자] '더블체크'로 추천주 옥석가리기! <정다운>, <휴온스>, <슈피겐코리아> 外 등"
20190419	-1	"[특징주]대한제당, 사료 축산유통 아프리카돼지열병 숨은 수혜주 강세"
20190419	0	중국발 돼지고기 공급부족 국내 사료업계 구조적 성장 부른다
20190419	0	"[특징주]우성사료, 아프리카돼지 열병 최우선 수혜주 잔반금지 기대로 강세"
20190419	0	中 전역에 확산된 돼지열병...돈육주와 육계주 중 승자는?
20190419	1	[히든 스탁] 새로운 테마주 선점 전략 공개
20190419	-1	"이지바이오, 축산 시세 상승 수혜..목표가 1만원-NH"
20190419	0	상한가 세번후 바로 하한가 우선주 투자 멀미나겠네
20190419	-1	中 전역 돼지열병 확산 돼지고기 가격 파동 조짐
20190419	0	"치사율 100%.. 중국 전역 확산 된 아프리카돼지열병(ASF), 관련주 모두 보기!"
20190419	-1	"`아프리카돼지열병` 중국 전역 확산 치사율 100%, 백신 없어"
20190419	-1	"[단독] ""아프리카돼지열병 2억마리 도축"" 최대수혜株"
20190420	0	아프리카돼지열병 중국 전역 확산 백신 육계株 강세
20190421	0	"[ET투자뉴스]코스피 3일째 플러스권, 코스닥 2일째 마이너스권 마감"
20190421	0	"이지고잉, 이지바이오"
20190422	-2	"경남도, 아프리카돼지열병(ASF) 국내 유입 차단 방역"
20190422	-2	"​농식품부 ""돼지고기 가격 평년 수준 ASF 영향 제한적"""
20190422	0	"""국내 돼지고기 값 아직 제자리 中아프리카돼지열병으로 가격 오를듯"""
20190422	-2	"[단독] ""ASF 2억마리 도축"" 돼지열병 최대수혜株"
20190422	-2	"[특징주] 대한제당, 아프리카돼지열병 확산 소식에 급등"
20190422	0	“中 돼지열병으로 연내 1억3000만마리 사라질 것”
20190422	-2	[특징주] '돼지열병 관련주' 우성사료 장중 급등
20190422	0	"[이슈UP] 치사율 100%, 백신도 없는 돼지열병, 이슈 체크하고 수혜주 골라보자!"
20190422	-1	[특징주]돼지열병 '단백질 파동' 공포 남 북 사료 생산성 부각 현대사료 '강세'
20190422	0	"[특징주]우진비앤지, 아프리카돼지열병 타깃 방역제 허가신청 계획 '강세'"
20190422	-1	"아프리카돼지열병의 나비효과 ""전반적 축산업 가격 상승"""
20190422	0	공급부족에 上겹살 일주일새 돼지고기값 8%↑
20190422	0	“돼지고기 가공식품 절대 반입하지 마세요”
20190422	0	"""소비 둔화 악재 작용 유념"""
20190422	0	中 때문에 삼겹살이 ‘金겹살’
20190422	-2	아프리카돼지열병 차단 총력
20190422	-2	"당진시, 아프리카돼지열병 차단 총력!"
20190422	-2	중국 돼지열병에 세계 돼지고기 값 급등
20190422	0	치사율 100% 아프리카돼지열병...한반도를 사수하라!
20190422	-1	돼지열병 백신항원 농장 전파 확인 역학조사 5년만에 규명
20190422	-2	"""中 돼지열병 여파...세계 돼지고기 값 급등"""
20190422	0	"""가격 올려야 하나 "" 삼겹살집 사장님의 고민"
20190423	0	"아산시, 아프리카돼지열병(ASF) 차단방역 총력대응"
20190423	0	[글로벌 인사이드]전세계 물가 흔드는 아프리카돼지열병(ASF) G2 무역협상 변수될까
20190423	-2	"순창군, 아프리카 돼지열병 유입 차단 총력"
20190423	0	'춘래불사춘' 韓 증시 그래도 솟아날 구멍은 있다
20190423	-2	국내 돼지고깃값 평년 수준 “방역 뚫릴라” 방역 총력
20190423	0	"코스피, 외인 기관 매도에 2190선으로 밀려"
20190423	0	"퇴근 후 소주 한잔도, 애들 과자 사주기도 겁난다"
20190423	0	[마켓뷰] LG디스플레이 쇼크...전기전자 팔아 치우는 기관
20190423	0	중국발 세계 돼지고기파동 일어난다
20190423	0	"돼지고기값, 당분간 더 오를 듯"
20190423	1	[특징주]아프리카돼지열병 확산으로 돈육株 동반 상승세
20190423	-1	"[특징주]대한제당우, 아프리카돼지열병 테마주로 떠오르며 상한가"
20190423	-1	"[특징주]대한제당 우선주, 아프리카돼지열병 테마주로 급등세"
20190423	-1	아프리카돼지열병 중국 전역 확산 한국도 ‘피그플레이션’ 오나
20190423	-1	아프리카 돼지열병에 밥상물가 들썩 또 金겹살되나
20190423	-1	사설(하) 치명적인 ‘아프리카 돼지열병’ 차단에 총력을
20190423	-1	돼지열병 중국 전역 확산.. 전세계 육류시장 판도 바뀐다
20190423	-2	中 아프리카돼지열병 확산...세계 돼지고기 값 '비상'
20190423	-1	국내 돼지고깃값은 평년 수준 “방역 뚫릴라” 총력 대응
20190423	-2	"中, ‘아프리카돼지열병’ 확산 돼지고깃값 ‘비상’"
20190423	0	"[수급이 보인다!] 이상준 소장 ""실적에 더욱 집중 할 때!"""
20190423	0	"코스피, 나흘만에 반락 2200선 턱걸이"
20190423	0	[주식남녀] 박민영 앵커 누적수익률 210.49% 이번주 종목은?
20190423	0	[SEN][특징주]대한제당우 대한제당3우B 동반 上... 돼지열병 수혜 기대감
20190423	-2	中 돼지열병 확산...세계 돼지고기 값 '비상'
20190423	0	"美 증시 랠리, 수건 돌리기의 월가버전?"
20190423	-1	[앵커 pick] 아프리카돼지열병 중국 확산...金겹살 되나?
20190423	0	"​[특징주] 대한제당우, 돼지열병 수혜 기대에 상한가"
20190423	0	[특징주] 아프리카 돼지열병에 돼지고기값↑ 육계株 강세
20190423	1	아프리카돼지열병 수혜 기대 대한제당 우선주 상한가
20190423	0	[히든 스탁] 숨어있는 반등 기대주 찾기
20190423	0	중국 아프리카돼지열병 영향 돼지고기 값 상승세
20190423	0	머니투데이 오프라인 헤드라인-24일자
20190423	-2	"당진시, 아프리카돼지열병 차단 총력"
20190423	-1	"돼지고기 국내 소비자가 상승 ""ASF영향 아니다"" 행락철 학교급식 등 국내요인 분석"
20190423	-3	中 돼지 30% 살처분 전망에 선물 한달새 20% 급등
20190423	-1	돼지열병 여파 돼지고기값 오른다
20190423	0	[Hot Stock] 대한제당
20190423	0	"""아프리카돼지열병에도 돼지고기값 평년 수준 하반기 상승전망"""
20190423	1	"백신도 없는 아프리카돼지열병(ASF), 관련주 모아 보자!"
20190423	-1	[마켓뷰] 이슈 기근에 돼지열병 수혜주 찾는 투자자들
20190423	-1	우성사료 등 사료株 급등
20190423	-1	돼지열병 때문에 '금겹살' 됐다? 사실은
20190423	-1	"""돼지고기 가격 평년 수준 회복 과정...필요시 수급 대책 마련"""
20190424	-1	‘100% 치사율’ 아프리카 돼지열병에 걸린 중국 “절반 사라질수도”
20190424	0	[아침 신문 보기] 소주 한병이 5000원이라니 애주가들 뿔났다 外
20190424	0	"""하반기 돼지고기 가격 70% 이상 오를 것""...이유는?"
20190424	-2	'中 아프리카 돼지열병 살처분' 지난해보다 2.5배
20190424	0	"[자막뉴스] ""하반기 돼지고기 가격 70% 이상 오를 것""...이유는?"
20190424	0	"관세청, 내달 1~14일 여행객휴대품 집중단속"
20190424	-1	[기고] 양돈산업 붕괴시킬 '돼지열병' 차단해야
20190424	0	[HOT] 아프리카돼지열병(ASF) 구제역/광우병/백신주 모아 보기!
20190424	0	​뛰는 고깃값에 나는 돈육주
20190424	-1	中 전염병 돌자 귀해진 돼지고기 물가 흔드는 '금겹살'
20190424	-1	일부 지사제 소아 임산부 사용 금지
20190424	0	관세청 5월 여행자휴대품 면세범위 초과 집중단속
20190424	-1	"관세청, 5월 1~14일 해외여행객 휴대품 검사 강화"
20190424	0	"[한용희의 용한 투자] '아프리카돼지열병' 확산, 투자 아이디어는?"
20190424	-1	"돼지고기값 내달 3.6% 상승 전망 마트는 ""아직 인상 체감 없어""(종합)"
20190424	0	해외여행 성수기 세관 집중 단속
20190424	-1	"[SEN][특징주]한일사료, 소고기 수입유통 사업 부각되며 상승"
20190424	-1	내달 닭 소고기값 저렴해진다는데 비싼 돼지고기 대체재로 뜨나
20190424	-3	"[SEN][특징주]우진비앤지 등 백신株, 中여행객 휴대품 돼지열병 바이러스 검출에 급등"
20190424	0	낮은 물가상승률에도 체감물가는 왜 항상 높을까?
20190424	-1	中 '돼지열병' 확산에 가격 껑충 '金겹살' 되나
20190424	-2	"""해외 유입 가축전염병 정보 교육 강화"""
20190424	-2	중국 여행객 휴대품에서 아프리카돼지열병 유전자 또 발견
20190424	-2	"""중국서 들고온 피자토핑에서 아프리카돼지열병 바이러스 검출"""
20190424	-1	돼지열병 덮쳐도 '빠져나갈 돈육株' 있다?
20190424	-1	"인천세관, 불법물품 차단 합동 간담회 개최"
20190424	0	아프리카돼지열병(ASF) 구제역/광우병/백신주 모아 보기!
20190425	0	정부부처 주간일정 및 보도계획(4월29일~5월3일)
20190425	0	소주까지 도미노 가격 인상 대열에...돼지고기 '꿈틀'
20190425	2	"보령시, 농업과 농촌의 활력 증진과 발전 모색"
20190425	-1	"""北 감염돼도 南으로 안 내려와"" 농가 반발"
20190425	0	"농식품부, 거제서 가축방역 워크숍 방역관계자 치하"
20190425	-1	중국 돼지열병 확산으로 국내 돼지고깃값 '들썩'
20190425	-1	"관세청, 여행자휴대품 검사 강화"
20190425	-1	中 돼지열병 확산으로 국내 돼지고깃값도 '들썩'
20190425	-1	"""中에서 北으로 전파돼도 南 유입 어렵다"" 논란"
20190425	0	"[포토] 삼겹살, '금겹살' 되나?"
20190425	0	[포토] 돼지고깃값 오름세
20190425	0	[포토] “삼겹살 먹기 겁나네”
20190425	0	[포토] 돼지고깃값 '껑충'
20190425	0	[전문기자 칼럼] 돼지고기를 저렴하게 먹기 위한 방법
20190426	-1	"[사설] 중국서 재앙된 돼지열병, 국내 유입 확실히 차단해야"
20190426	0	막국수 소주 삼겹살까지 서민물가 고공행진
20190426	-1	무안공항 이용객 휴대품 검사 강화
20190426	-2	"""삼겹살에 소주 한잔"" 우습게 보면 이젠 낭패"
20190426	0	휘발유값 넉달 만에 최고 ‘삼겹살에 소주 한 잔’도 버겁다
20190426	-1	中 돼지열병 확산에 `金겹살`될라
20190426	-1	군산항 中여행객 피자에서 아프리카돼지열병 유전자 검출
20190426	-1	'치사율 100%' 돼지열병 주범은 잔반돼지
20190426	-1	中 돼지열병 확산에 국내 돼지고기 가격 한달 새 17%↑
20190426	0	[포토] 들썩이는 돼지고기 가격
20190426	-2	[사진]중국 돼지열병 확산으로 국내 돼지고깃값 급등
20190426	-2	[사진]中 돼지열병 확산 삼겹살 가격 급등
20190426	-2	[사진]中 돼지열병 확산 돼지고깃값 '비상'
20190426	-2	[사진]中 돼지열병 확산으로 국내 돼지고깃값 급등
20190426	-1	“삼겹살 먹기 겁나네” 中 돼지열병에 돼지고깃값 ↑
20190427	0	중국발 돼지고기 가격 상승에 하반기 장바구니 물가 '들썩'
20190427	0	충북농협 농가소득 증대방안 등 주요현안 논의
20190427	0	"충북농협 시군지부, 농가소득 증대 '올인'"
20190427	0	황금연휴 앞두고 뛰는 식품값...나는 기름값
20190427	-2	"농식품부 관계부처 합동, 아프리카 돼지열병 방역 훈련 실시"
20190427	0	[자막뉴스] 소주까지 가격 인상...삼겹살마저 폭등 조짐
20190428	-1	"전남농협, 아프리카돼지열병(ASF) 유입 방지 결의"
20190428	-1	불법 축산물 반입땐 과태료 최대 1000만원
20190428	0	"中돼지고기 가공품, 신고없이 반입하면 과태료 최대 1천만원"
20190428	-1	아산시 아프리카돼지열병 차단방역 총력 대응
20190428	-2	[글로벌 경제] 中 덮친 ‘돼지열병’ 세계 돼지고깃값 ‘비상’
20190428	0	[돋보기] 투자의 ‘동남풍 빌리기’
20190428	0	"농식품부, 휴대 축산물 미신고시 최대 1000만원 과태료 추진"
20190428	0	'치사율 100%' 아프리카돼지열병은 왜 백신이 없나
20190428	-2	"아프리카돼지열병 여파 中, 돼지 닭고기 가격 폭등"
20190428	-3	"‘치사율 100%’ 아프리카돼지열병, 국내 발생 대비 가상 방역 현장훈련"
20190428	-4	아프리카 돼지열병 '비상' 불법 축산물 반입 땐 과태료 최대 1000만원
20190428	-1	[종목썰쩐]中 덮친 아프리카돼지열병 팜스토리 중앙백신 '주목'
20190428	-1	'해외여행 특수' 광주세관 무안공항 여행자 휴대품 검사 강화
20190428	0	아프리카돼지열병의 습격 위험해진 식탁물가
20190428	-2	"[SEN][특징주]한일사료, 한국사료협회 中사료원료 차단 소식에 급등"
20190428	-1	아프리카돼지열병 난리통에..日 '돼지카페' 개장 논란
20190428	-2	[사설] 우려 커지는 아프리카돼지열병 철통방역 나서라
20190428	0	"매경이 전하는 세상의 지식(매-세-지, 4월 29일)"
20190428	-1	중국 돼지열병 확산 여파 국내 돼지고기 가격도 들썩
20190428	-1	삼겹살이 금겹살 중국 돼지열병에 값 들썩
20190428	-1	물가 인상 나들이 외식 두려운 ‘잔혹한 5월’
20190428	-1	광주세관 무안공항 여행자 휴대품 검사 강화
20190428	0	​[주요경제일정] 4월29일(월)~5월3일(금)
20190428	-1	무안공항 해외 여행객 휴대품 검사 강화
20190428	0	기름값 뛰는데 장바구니 물가마저 들썩 회복세 소비심리에 ‘찬물’ [엇갈리는 경제지표]
20190428	-3	"남한 멧돼지 밀도, 바이러스 전파 중단 한계치 초과"
20190429	-1	"경기도, 아프리카돼지열병 국내 유입 차단에 총력"
20190429	-3	"‘ASF 중국 전역 확산’ 도, 예방활동 강화 및 농가 방역수칙 준수 당부"
20190429	0	[사설]아프리카돼지열병 철통 방역만이 살길이다
20190429	-1	"소비 많은 5월, 물가 줄줄이 인상...서민 경제 부담 가중"
20190429	-2	군산시 아프리카돼지열병 차단 총력
20190429	-1	"경기도, ASF 국내 유입 차단에 '총력'"
20190429	0	돼지고기 값 들썩들썩
20190429	-1	"걸리면 약도 없다, 1000만마리 한국돼지 살려라"
20190429	-1	군산시 아프리카돼지열병 차단방역에 총력 대응키로
20190429	-1	실전 방불케하는 아프리카돼지열병 가상 방역훈련
20190429	-1	삼겹살에 소주 한 잔도 '부담' 기름값까지 줄줄 오른다
20190429	-3	"군산시, 아프리카돼지열병 차단 방역 총력"
20190429	1	"IPO 마니커에프앤지, 간편식 시장 성장 수혜"
20190429	-1	"""야생멧돼지 협조 요청 없어 통제 범위도 민통선 외곽"""
20190429	0	"""중국 경기 반등세, 여전히 유효"""
20190429	-1	"삼겹살 100g '2천 원'선 ""돼지열병 막아라"""
20190429	-1	"[사설]민생물가 상승 `도미노 현상', 정책적 관리 왜 못하나"
20190429	0	[사설]생활물가 어디까지 더 오르나
20190429	0	2분기엔 kg당 5200원 '금겹살' 어디까지?
20190429	0	미신고 축산물반입 과태료 1천만원
20190429	-1	中 돼지열병 5~7월 최대 고비 물가상승률 3% 넘을수도
20190429	-3	"[HOT] 돼지 열병 관련주 급등 中, 이슈 체크하고 수혜주 골라보자!"
20190429	-2	아프리카돼지열병 유입 가상 방역 훈련
20190429	-1	농협 전남본부 “아프리카돼지열병 유입 막자”
20190429	-2	“우리나라 넘어올라” 아프리카돼지열병 방역 총력
20190429	-1	아프리카돼지열병 시료채취 훈련 철저하게
20190429	-1	"삼겹살 100g 벌써 '2천 원'선 ""돼지열병 막아라"""
20190429	0	"'치사율 100%'에도 ""발병 이후 훈련이 우선"""
20190429	0	소주 맥주 돼지고기 이어 기름값도 오른다
20190429	-3	축산물 불법 반입 과태료 최대 천만 원 부과...가상 방역 훈련 실시
20190429	-1	[초동여담] 황금돼지해의 돼지 수난
20190429	0	정부 정책 관련 개별 테마에 관심.. 나의 신용투자 전략은
20190429	0	실적 턴어라운드 저평가 기업에 관심.. 최고3배 레버리지 가능
20190429	0	"""휴대 축산물 미신고 시 과태료 최대 천만 원 부과"""
20190430	-1	소비자물가 4개월째 '0%대' 상승
20190430	0	"​中, 캐나다산 돼지고기 수입금지 확대 화웨이 사태 보복 계속하나"
20190430	0	삼겹살 소주 뛰는데 저물가라니 이 괴리감은
20190430	-1	중국발 ‘아프리카돼지열병’ 확산 “돼지고기 가격 내년까지 계속 오를 것” 전망
20190430	0	'나홀로 하락'한 중국증시...5월엔 훈풍오나
20190430	-3	"[사설] 구제역보다 무서운 돼지열병 차단, 철저한 검역에 달렸다"
20190430	0	충북 소비자 물가 '잠잠' 이달 폭등 가능성
20190430	0	전북 소비자물가지수 4개월째 1% 미만 등락 반복 체감물가는 높을 듯
20190430	1	"소비자물가 상승세 둔화, 넉 달째 0%대"
20190430	0	산지 계란가격 하락세 1년 이상 장기화
20190430	0	전국 소비자물가지수 상승률 4달 연속 0%대 통계 작성 이후 처음
20190430	0	5000원 '금(金)겹살' 대신 1000원 '냉삼'
20190430	-1	"소비자물가 상승률, 4개월째 0%대 커지는 '디플레이션' 우려"
20190430	0	무상급식 문재인 케어가 '물가' 낮췄다
20190430	-3	돼지열병 A형 간염 수족구병까지 국내도 전염병 비상
20190430	-1	"돈 쓸데 넘치는 '가정의 달' 서민 가계, 돈 쓰기 무섭다"
20190501	-1	"문 대통령 ""아프리카 돼지열병 각별히 주의해야"""
20190501	1	"[네박자 종목] ""테마도 있고, 기업도 좋다! 백광소재"""
20190501	-2	"文대통령 ""아프리카 돼지열병, 치사율 100% 위험 각별히 신경써야"""
20190501	-2	"文 ""아프리카 돼지열병, 유입 순간 재앙 될수도..국민 동참을"""
20190501	0	"메릴린치 ""中 통화정책 긴축 전환은 일러"""
20190501	-1	"文 ""아프리카돼지열병 예방에 모두 함께해달라"""
20190501	-1	"문 대통령 ""아프리카 돼지열병 예방에 국민 동참해달라"""
20190501	1	"文대통령, ""아프리카 돼지열병 예방 위해 모두 함께 해달라"""
20190501	-3	"농식품부, 아프리카돼지열병 유입 방지 국경검역 강화"
20190501	0	주머니 사정 팍팍한 1020도 추억에 젖은 4050도 '냉삼앓이'(종합)
20190501	1	'냉삼'의 화려한 부활 '추억' 먹는 손님과 인건비 줄인 사장의 '윈윈'
20190501	1	"5월엔 팔아라? ""실적 개선 스몰캡 주목"""
20190501	-1	중국 '돼지열병' 창궐로 세계 식품시장 흔들
20190501	0	[굿모닝 증시]“연준 신중모드 'ON' 돌다리도 두드릴 때”
20190501	0	[플라자] 정화예술대 몽골 글로벌리더십대 교육 교류를 위한 업무 협약 체결식 외
20190501	0	[해외선교 성지순례 안전 기상도] 중국 등지서 소시지 육포 만두 반입 유의
20190501	1	'금겹살'에 애정 식은 한국인들 '냉삼'에 눈 돌린다
20190501	0	美 돼지고기값 '천정부지' 아프리카열병 대란 조짐
20190502	-1	"전남 종돈장, 돼지열병 등 가축전염병 '청정'"
20190502	0	"두나무 카카오스탁, 4월 급상승 테마주 발표...'닭고기・항공사・5G'"
20190502	-2	삼겹살값 한 달 새 17% 급등 아프리카돼지열병 파장
20190502	-2	삼겹살값 한 달 새 17% '급등' 中 아프리카돼지열병 파장
20190502	-1	"美 증시 사상 최고치에도 풀 죽은 韓 ""당분간 횡보"""
20190502	0	[조용헌 살롱] [1192] 돼지에 대한 생각
20190502	0	"대한한돈협회, 농식품부와 아프리카돼지열병 예방 캠페인 펼쳐"
20190502	0	"[아주경제 오늘의 뉴스 종합] 아시아나 항공 일등석 역사속으로 방탄소년단, 월드투어 시작 外"
20190502	0	"문재인, 北 미사일 추정 발사체에 ‘묵묵부답'"
20190502	-1	아프리카돼지열병 차단위해 국경검역 강화한다!
20190502	-1	가짜 고기 전성시대 건강과 맛까지 챙긴 대체 육류 성장 가속화
20190502	-2	'아프리카돼지열병' 유입 방지 알리는 이개호 장관
20190502	-2	"[인싸Eat]한번 걸리면 30년 '악몽', 돼지열병 잔혹사"
20190502	-1	'돼지 에볼라' 美中 무역협상에까지 영향 줬다
20190502	-1	"화웨이 멍 체포한 죄 中, 캐나다산 돼지고기 제동"
20190502	-2	[나이트] 아프리카 돼지열병 발병국 축산물 불법 반입시 천만 원
20190502	-2	"농식품부 한돈협회, 아프리카돼지열병 방지 캠페인"
20190503	-1	[포토] 중국 돼지열병 영향 삼겹살 가격 오름세
20190503	0	[사설] 치솟는 생활물가 마냥 손 놓고 있을건가
20190503	-1	[주간 증시 전망] 미 중 무역협상 파열음 변동성 확대 우려
20190503	0	"""안 그래도 어려운데"" 서민 경제 울상"
20190503	0	아프리카돼지열병에 삼겹살 '金겹살' 되나 한달새 17% 값 올라
20190503	-1	삼겹살 가격 한달새 16.5% 올라 아프리카돼지열병 탓에 하반기에도 오를 듯
20190503	-1	"`금(金)겹살`된 삼겹살, 한달새 17% 급등"
20190503	-3	“아프리카돼지열병 발생 동남아 농가 방문 자제를”
20190503	0	삼겹살값 한 달 사이 17% 급등...아프리카돼지열병 파장 주시
20190503	0	"[월드 브리핑] 美 민주당, 뮬러특검 하원 출석 추진 격화"
20190503	0	아프리카돼지열병 국제 돼지고기 상승세 국내 가격은?
20190503	0	'金겹살'
20190503	-2	삼겹살값 한달 새 16.5% 급등 아프리카돼지열병 파장 주시
20190503	0	주가 상승률 톱10 테마주 일색
20190503	-2	삼겹살값 한달새 17% 급등 아프리카돼지열병 파장 주시
20190503	-2	삼겹살값 17% 급등 中 '돼지열병' 확산
20190503	0	[사진]한 달 새 17% 오른 삼겹살...아프리카돼지열병 파장
20190503	-1	[사진]'아프리카돼지열병 파장' 삼겹살 가격 한 달 새 17% 급등
20190503	0	[사진]삼겹살 한 달 새 17% 급등...아프리카돼지열병 파장
20190503	1	[사진]아프리카돼지열병 파장...돼지고기 가격 상승세
20190503	0	"대통령도 ""北 유입 가능성"" 정부 ""DMZ 예찰 불가"""
20190503	-1	삼겹살 값 한 달새 17% ↑ 아프리카돼지열병 파장 주시
20190504	0	"​[아주증시포커스] '60% 대박' 공모주에 ""더 뛴다"" vs ""글쎄"""
20190504	0	[머니 컨설팅]시장 변동성 클 땐 포트폴리오 투자를 자산-지역-통화 다각화해야 위험분산
20190504	-1	생활물가 줄인상 `잔인한 5월'
20190505	0	​[오늘의 국회 일정(7일)] 이해찬 황교안 손학규 정동영 이정미 등 지도부 종합
20190505	0	[오늘의 국회일정-7일]황교안의 '장외투쟁' 이번엔 PK
20190506	-2	"당정, 돼지열병 발생시 최고수준 경보 불법축산물 반입 과태료도 최대 1000만원 인상"
20190506	-2	"[기업] 농협, 아프리카돼지열병 방역 점검회의 개최"
20190506	0	[ET투자뉴스]코스피와 코스닥 -1%전후 하락세 마감
20190506	-1	불법 축산물 반입 시 과태료 최고 1천만원 인상
20190506	-2	불법 축산물 반입하면 과태료 최고 1천만원 부과 아프리카돼지열병 차단
20190506	-1	"""6월부터 불법 축산물 반입 시 과태료 최고 1000만원"""
20190506	-2	“아프리카돼지열병에 돼지고기값 급등 우려” 긴급 당정
20190506	-1	[포토] 아프리카돼지열병 당정 참석한 이개호 장관
20190506	-1	[포토] 아프리카돼지열병 관련 긴급 당정
20190506	0	[포토] 발언하는 이개호 농림 장관
20190506	0	[포토] 자료확인하는 이개호 장관
20190506	-1	[포토] 심각한 표정의 이개호 장관
20190506	0	[사진]아프리카돼지열병 긴급 당정 점검회의
20190506	0	[사진]아프리카돼지열병 관련 발언하는 이개호 장관
20190506	0	[사진]아프리카돼지열병 긴급 당정회의
20190506	-1	"[포토] 당정, 아프리카돼지열병 긴급 점검회의"
20190506	0	[포토] 발언하는 이해찬 대표
20190506	-1	"[포토] 이계호 장관, 아프리카돼지열병 당정회의 참석"
20190506	0	[사진]아프리카돼지열병 긴급 당정 참석한 이개호 장관
20190506	0	[사진]아프리카돼지열병 긴급 당정 회의
20190506	0	[사진]아프리카돼지열병 긴급 당정 개최
20190506	-1	"당정, '아프리카돼지열병' 예방 대책 논의"
20190506	-1	"당정, 아프리카돼지열병 초강경 대응 최대 1000만원 과태료"
20190506	-1	아프리카 돼지열병에 트럼프 관세위협까지...세계 곡물가격지수 42년 만에 최저
20190506	-2	"당정, 오늘 국회서 아프리카 돼지열병 대책 회의"
20190506	-1	"당정, 오늘 아프리카돼지열병 예방 대책 논의"
20190507	-1	돼지열병에 中물가 들썩 4월 CPI 2.5%↑
20190507	-2	"'아프리카 돼지열병' 막아라, 과태료 10배 인상 등 추가 대책 마련"
20190507	-3	돼지열병 막아라 과태료 10배↑ 남은 음식 급여 금지 검토
20190507	0	"조정식 ""트럼프의 대북지원 지지, 협상 재개에 긍정적"""
20190507	-1	"金겹살 된 돼지 대신 대형마트, 소고기 판촉 전쟁"
20190507	-2	"[단독] 과태료도 유명무실 축산물 불법 반입, 처벌 겨우 '2.9%'"
20190507	-2	아프리카돼지열병 `제2 간염 소시지` 사태될까 식품업계 불안
20190507	-1	'청정제주 사수' 아프리카돼지열병 위험경로 집중 차단방역
20190507	-2	“발병해도 대책 없어 더 공포” 농장주 속탄다
20190507	0	축산물 불법반입 과태료 100배 인상
20190507	-1	"농협, 아프리카돼지열병 앞장서서 막는다"
20190507	0	가정의 달 쓸 데는 많고 나갈 돈은 늘고
20190507	-1	"홍영표 “황교안, 민생투쟁 아니라 대권투쟁 해”"
20190507	0	'문재인 정부 2년' 한국당 맹공에 민주당도 맞불
20190507	0	"""한국당 장외투쟁 길어지면 역풍불것"""
20190507	0	이인영의 첫 시험대는 나경원 설득과 국회 정상화
20190507	0	"이해찬 ""한국당 장외투쟁, 길어지면 역풍 맞을 것"""
20190507	-1	아프리카 돼지열병 비상 속에 기대되는 중국 양돈 기업
20190507	0	"이개호 농식품부 장관, 중국 농업농촌부 장관 면담"
20190507	-1	"돼지열병 흉년, 남북협력 물꼬 트나"
20190507	0	여당 새 원내대표 첫 시험대 '국회 정상화'
20190507	-1	"불법 축산물 반입, 최고 천만 원 과태료에 입국 금지까지 추진"
20190507	-1	‘돼지열병’ 수혜株 마니커에프앤지 코스닥 입성준비 ‘순항’
20190507	0	"홍영표 ""황교안, 대권 욕심에 국회 볼모"" 마지막 작심 발언"
20190507	0	"이해찬 “한국당 장외투쟁, 좀 안됐다는 생각 역풍 맞을 것”"
20190507	0	"이해찬 ""한국당 장외투쟁, 길어질수록 역풍맞을 것"""
20190507	0	"​이해찬 ""장외투쟁 한국당, 좀 안됐다"" 홍영표 ""황교안의 대권투쟁"""
20190507	0	"코스닥 입성 준비 마니커에프앤지, 실적 받쳐주는 ‘돼지열병’株"
20190507	0	"불법축산물 반입, 최고 천만 원 과태료에 입국 금지까지 추진"
20190507	0	삼겹살 소주에 휘발유도 서민물가 ‘들썩’
20190507	0	아프리카돼지열병 발생시 '최고 수준' 경보
20190507	-1	"당정, ""아프리카돼지열병 차단위해 경기북부 지원 예산 확대"""
20190507	0	"당정, 돼지열병 발병땐 최고 수준 경보"
20190507	-1	"당정 ""돼지열병 국내 발병땐 즉시 ‘심각’ 경보"""
20190507	-2	"당정, 아프리카돼지열병 국내 유입 차단 등 선제대책 추진"
20190507	-4	"당정, 돼지열병 차단 긴급대책회의 '불법 음식물 반입' 과태료 최대 1000만원으로"
20190507	-3	"돼지열병 비상 당정 ""불법축산물 반입 과태료 1000만원"""
20190507	-1	축산물 외국서 몰래 들여오다 걸리면 '과태료 천만원'
20190507	-3	"당정, 돼지열병 차단 나서 ""불법 축산물 과태료 10만→500만"""
20190507	0	돼지고기 가격 폭등설 하나하나 따져봤더니...
20190507	-1	"당정 ""6월 1일부터 불법 축산물 반입 과태료 최고 1000만원"""
20190507	0	"[SEN][특징주]우성사료, 정부 '잔반사료 금지' 반사이익 기대감에 강세"
20190507	-2	당 정 돼지 잔반 사료 일시 중단키로 장기적으론 전면 금지 추진
20190507	-2	"美최대 육가공업체 대표 ""아프리카돼지열병, 미국확산 우려"""
20190507	-2	"아프리카돼지열병, 세계 가격 흔들어 한국도 '불안'"
20190507	-2	"경북도, 아프리카돼지열병 차단 총력전"
20190507	-1	[백브리핑] 수년간 방치된 '엉터리 가축방역 통계'
20190507	0	휘발유값 이번주 1500원대로 뛴다
20190507	-1	해외 돼지열병 확산에 ‘金겹살’ 값 껑충
20190507	0	"""기름 식료품값 들썩"" [불 붙은 물가논쟁] ""소비부진에 準디플레"""
20190507	0	​생수 소주 삼겹살 이어 기름값 인상 서민 물가 줄줄이↑
20190507	0	​[주요경제일정] 5월7일(화)~5월10일(금)
20190507	-2	아프리카돼지열병 여파로 삼겹살값 오름세 한달새 17% 급등
20190507	-1	삼겹살 가격 한달새 16.5% 급등 왜?
20190507	-1	물가 줄인상에 나들이 외식 두려운 가정의 달
20190507	0	물가 안정세라고요? 체감물가는 전혀 달라요
20190507	-1	"이해찬 “아프리카돼지열병, 국내 유입 막기 위해 남북 공조 필요”"
20190507	0	"당정, '아프리카돼지열병' 확인 시 최고 수준 경보"
20190507	0	"당정 아프리카돼지열병 강력 대응체계 마련 약속, 국내 발생시 최고 수준 경보 발령"
20190507	-1	"한국당, 부산행 민주당, 돼지열병 당정 협의"
20190507	-1	"""아프리카 돼지열병, 北으로는 아직 전파되지 않아"""
20190507	-2	불법 축산물 반입 ‘철퇴’ 과태료 최고 천만 원 입국 금지
20190507	-1	"농식품부 이개호 장관, 중국 농업부 장관 면담 가축질병 공동대응 등 요청"
20190507	0	文 “남과 북은 생명공동체 평화란 평범한 사람들의 삶 위한 것”
20190508	-1	비싸진 돼지 대신 소고기 국내 대형마트 판촉 경쟁
20190508	-2	돼지열병 이어 이번엔 애벌레 식량난 비상 걸린 중국
20190508	0	중국 베트남 햄 사와도 벌금 500만원
20190508	-1	돼지열병 국내유입방지 '총력전'
20190508	-1	"""아프리카돼지열병 막아라"""
20190508	0	휴대 축산물 불법반입 과태료 최대 1000만원 남은 음식 급여도 제한
20190508	-2	"'돼지열병 막자' 과태료 10배↑ ""삼겹살 가격 영향 없다"""
20190508	-2	"국경 국내 검역 강화 ""ASF 무조건 막는다"""
20190508	0	"중국, 베트남서 들여온 축산물 신고 안하면 최대 1000만원 과태료"
20190508	-2	“아프리카돼지열병 막아라” 정부대책불구 축산농가 불안
20190508	-1	"'아프리카돼지열병' 초비상 영암군, 전담공무원 지정 현장방역 확인"
20190508	0	"삼겹살이 金겹살? ""아닌데 """
20190508	-3	"""아프리카 돼지열병 막아라""...농식품부, 과태료 10배인상 남은 음식 급여 금지 검토"
20190508	-3	돼지열병 우려 축산물 불법 유입 과태료 최대 1000만원
20190508	-2	다음달 부터 축산물가공품 불법 반입 최대 천만원 과태료
20190508	-2	아프리카돼지열병 진원지 중국 4월 돼지고기 가격 14.4% 급등
20190508	-2	중국 4월 식품물가 6.1% 급등 돼지열병 원인
20190508	-2	“아프리카돼지열병 막아라” 불법 휴대축산물 과태료 최대 1000만원
20190508	-3	"돼지열병, 과태료 10배 인상 축산농가 잔반 급여 금지 검토"
20190508	0	해외 돈육 불법반입 과태료 최대 50배로
20190508	-3	아프리카돼지열병 위험경로 차단 방역 집중
20190508	-1	사설(하) 구제역보다 치명적인 ‘돼지열병’ 심상치 않다
20190508	-1	돼지열병에 들썩이는 닭고기 대체육류株
20190508	-2	아프리카돼지열병 국내 유입차단 및 방역관리 강화
20190508	-2	부안군 가축전염병 예방활동 강화
20190508	2	'잘 둔 자식 덕(?)'에 빛 보는 모회사 늘었다
20190508	-1	걸리면 끝...아시아 전역으로 확산 중인 아프리카 돼지열병
20190508	1	[돈 잘 버는 증권맨에게 듣는다] 반도체 업황 불황에도 상승여력 충분 최선호주 SK하이닉스
20190508	-1	中 4월 생산자물가 두달째 상승 경기 회복세 지속(종합)
20190509	0	"끈질긴 日, 韓 中에 ""후쿠시마 수산물 수입 해달라"""
20190509	0	삼겹살이 금겹살 되면서 한우 소비 20% 늘었다
20190509	0	"중국, 美 관세인상 직격탄 대규모 추가 경기부양 나설까"
20190509	-3	"아프리카돼지열병 비상에 환경부 ""남은 음식물 돼지 먹이로 금지"" 입법예고"
20190509	-1	청주 돼지열병 유입 노심초사
20190509	-2	돼지열병에 金겹살? 삼겹살은 억울하다
20190509	-2	중국에 이어 홍콩서도 아프리카돼지열병 발병 돼지고기 가격 급등
20190509	-2	홍콩서도 ‘아프리카돼지열병’ 발병 돼지고기 가격 급등
20190509	-1	홍콩까지 확산된 중국발 아프리카돼지열병
20190509	-3	아프리카돼지열병 비상 남은 음식물 주는 행위 금지
20190509	-1	돼지열병에 잔반돼지 사라지나 음식물쓰레기 못 먹인다
20190509	-2	남은 음식물 '돼지밥' 금지 아프리카돼지열병 막는다
20190509	-2	"남은음식물 돼지에 직접 급여 금지 ""아프리카돼지열병 예방"""
20190509	0	"남은 음식물, 가축에게 직접 먹이는 것 금지한다!"
20190509	-1	"""남은 음식물 돼지에게 주는 행위 금지"""
20190509	-2	"홍콩에서도 돼지열병, 주요 도축장 운영 중단"
20190509	-1	중국에 이어 홍콩서도 아프리카돼지열병 발병 확인
20190509	0	남은 음식물 돼지에 제공 금지...입법예고
20190509	-1	“아프리카돼지열병 막으려면 잔반사료 금지해야”
20190509	-1	[과학핫이슈]아프리카 돼지열병
20190509	-1	"돼지열병, 중국 여행객 '캐리어' 타고 온다"
20190509	0	“아프리카돼지열병으로 삼겹살이 금겹살?” 한돈농가는 한숨만
20190509	0	[스타워즈 화제주]고수들의 무역갈등 대처법 네오디안테크 LG유플러스
20190509	0	"법무부, '출입국기관장 및 해외주재관 회의' 개최"
20190509	0	한돈자조금 “돼지고기 가격 폭등 아니라 오히려 지난해보다 더 떨어져”
20190509	-2	“주요 감염경로 ‘잔반 사료’ 금지 법제화를” [농어촌이 미래다 - 그린라이프]
20190509	-2	‘아프리카돼지열병’ 공포에 외국산 공세 시름 깊은 한돈 농가 [농어촌이 미래다 - 그린라이프]
20190509	-3	"돼지열병 주범 잔반, 사료 금지 논란 어찌하오리까"
20190509	-1	돼지열병 때문에 삼겹살 값이 올랐다고? 수입산은 내리고 국산이 올랐다
20190509	-2	불법 휴대축산물 반입 과태료 천만 원까지 상향
20190509	0	"외국 소시지 불법반입, 과태료 최대 1000만원"
20190509	0	"경기농협, '경기농산물 제값받기 구현' 마케팅 활성화 워크숍 개최"
20190510	-1	아프리카돼지열병으로 삼겹살이 ‘금겹살’? 헛소문에 우는 한돈농가
20190510	-2	​[특징주] '잔반 돼지 급여' 금지 소식에 사료주 강세
20190510	-1	아프리카돼지열병 비상 전문가 “외국산 축산물 절대 사오면 안 돼”
20190510	-4	"아프리카돼지열병 비상 남은 음식물, 돼지 먹이 금지"
20190510	0	남은 음식물 돼지에게 못 먹인다
20190510	-3	아프리카돼지열병 비상 남은 음식물 돼지에 주는 행위 금지
20190510	-1	베트남에서 돼지열병 확산...120만 마리 매몰처분
20190510	-2	"'돼지열병' 베트남서 확산 일로, 29개 지역으로 확대 120만 마리 살처분"
20190510	1	세계식량가격지수 다시 상승세 지난해 6월 이후 최고치
20190510	-4	"“돼지열병 바이러스, 육포서 300일 축산물 반입 위험”"
20190510	-1	[SEN][특징주]남은 음식물사료 금지 법제화... 사료株 급등세
20190511	0	"M&A 효과 CJ제일제당, 1분기 매출 '5조' 전년비 15%↑"
20190511	0	"'경기 침체에도 투자 확대' CJ제일제당, 1분기 영업익 14.8%↓"
20190511	-1	고유가 아프리카돼지열병 국제식량가격 10개월 새 최고치
20190511	0	해외서 육포 갖고 들어오다간 과태료 최대 1000만원
20190511	0	[특징주]아프리카 돼지열병 영향 사료주 강세
20190512	-2	베트남서 돼지열병 29개 지역으로 확산 120만 마리 살처분
20190512	0	"서삼석 의원, 농업인 월급제 국비 지원 근거마련"
20190512	1	"“CJ제일제당, 1분기 실적 기대 못미쳐...목표주가↓”-대신"
20190512	0	"[클릭 e종목]""CJ제일제당, 기대치 하회한 1Q실적 목표가 하향"""
20190512	-2	베트남서 ‘돼지열병’ 29개 지역으로 확산 120만 마리 살처분
20190512	-1	"충북도, 청주공항 유입 ASF 막아라"
20190512	-1	"전북농협, 군산항서 ASF 국내 유입방지 홍보 캠페인 실시"
20190512	0	"CJ제일제당, 1분기 당기순익 43.3% 감소 “헬스케어 매각 등 원인”"
20190512	0	미래에셋대우 합병후 최대순익
20190512	0	"CJ제일제당, 1분기 영업익 1790억원 전년비 14.8%↓"
20190512	0	"CJ제일제당, 1분기 매출 5조원 전년비 15.4%↑"
20190512	0	"CJ제일제당, 분기 매출 첫 '5조' 돌파...쉬완스 인수 효과"
20190512	0	"CJ제일제당, '슈완스 인수 효과' 분기 매출 5조 돌파 전년비 15.4%↑"
20190512	-1	"""투자 확대 원재료비 부담"" CJ제일제당 1분기 영업익 14.8%↓"
20190512	0	"CJ제일제당, 1분기 매출 5조원 돌파 HMR 43% 성장"
20190513	-2	아프리카돼지열병 차단 총력 농가전담 담당관제 운영
20190513	0	그린바이오 산업 `쑥` 포항은 녹색혁명 중
20190513	-3	중국 돼지열병 발병 44%가 '잔반 사육' 한국도 대책 시급
20190513	-1	"[단독] 음식물 쓰레기 먹고 자란 돼지, 어디로 팔렸나"
20190513	0	"돼지고기 필요해? GMO설탕도 사야 브라질, 中에 요청"
20190513	-1	“아프리카돼지열병 막아라” 선박 항공기 남은음식물 처리 집중점검
20190513	-3	[지금 세계는] 中 아프리카 돼지열병 피해 축소 의혹
20190513	0	통상 전문가가 본 글로벌 경제 패권 전쟁
20190513	-2	ASF 유입 방지 예방대책 동참 당부
20190513	0	아시아 밥상서 '돼지고기'가 사라졌다
20190513	0	중국에서 1억마리의 돼지가 도살 되었을때 우리에게 생기는 일
20190513	-1	"고대 약대 한국생명공학연구원 연구팀 ""베트남 돼지열병, 중국서 왔다"""
20190513	0	"아프리카돼지열병 예방, 남은 음식물 돼지에 주지 말아야"
20190513	-1	'아프리카돼지열병' 유입방지 캠페인
20190513	-1	"설훈, 아프리카 돼지열병 예방을 위한 '폐기물관리법' 대표발의"
20190513	0	"경기농협, 평택항서 아프리카돼지열병 예방 캠페인 전개"
20190513	0	"식탁 차지한 `가정간편식`, CJ제일제당 매출 43% ↑"
20190513	0	하반기 제약/바이오주를 주목하자! (기대주 TOP 4)
20190513	0	"한돈자조금, 2019 한돈 명예홍보대사 위촉"
20190513	-2	"경기농협, 평택항서 가축전염병 유입 방지 캠페인 실시"
20190513	0	"익산시, 아프리카 돼지열병 예방 당부"
20190513	-1	"""ASF 차단방역 종합대책 마련해야"""
20190513	-1	"익산시, 아프리카돼지열병(ASF) 유입 방지 총력"
20190513	0	CJ제일제당 1분기 매출 5조원 돌파
20190513	0	"CJ제일제당, 컨센서스 밑돈 1분기 실적에 목표가 하향-키움"
20190513	0	증권 팟캐스트 `이리온` IPTV로도 본다
20190513	0	외국산 돼지고기 가격도 뛴다
20190513	-3	아프리카돼지열병 방역 강화 입국시 축산물 휴대하면 과태료 500만원
20190513	0	"서삼석 의원, 농업인 월급제 국비지원 근거마련"
20190514	0	"中 축산업계 ""돼지열병은 국가 재난""...대책 호소"
20190514	0	"美, 관세 때리고 화웨이 퇴출 中 보복카드는?"
20190514	-1	[여백] 바이러스 습격
20190514	-2	음식물 쓰레기 먹인 돼지 11만 마리 유통 국내도 비상
20190514	0	"​""美에 반격하나"" 中, 미국산 돼지고기 수입 주문 취소"
20190514	-1	ASF 유입차단 선박 비행기 남은 음식 집중점검
20190514	-1	"충북농협 ""아프리카 열병 막자"""
20190514	-3	아프리카돼지열병 유입 방지 전국 공항만 '남은 음식물 처리실태' 일제 점검
20190514	0	"충북농협, 아프리카 돼지열병(ASF) 예방교육 결의대회"
20190514	-2	"충북농협, 아프리카돼지열병 유입 차단 나서"
20190514	-1	공항 항만서 아프리카돼지열병 유입 막는다
20190514	-2	ASF 차단 위해 선박과 항공기 내 남은 음식물 처리 실태 조사
20190514	-1	'아프리카돼지열병' 비상...비행기나 배에 남은 음식물 처리법은
20190514	-1	"""ASF 발생국 돼지농가 가축시장 방문 자제를"""
20190514	-1	"플럼라인생명과학, ""아프리카돼지열병, DNA백신으로 잡는다"""
20190515	-3	돼지열병에 삼겹살값 급등? 한돈농가는 억울하다.
20190515	0	"中, 미국산 돼지고기 수입 주문 대량 취소 美 관세 인상 보복 조치?"
20190515	-1	제주서 아프리카돼지열병 유전자 검출
20190515	-2	중국인 여행객 반입 소시지서 아프리카돼지열병 유전자 또 검출
20190515	0	"무역갈등 불똥? 中, 美 돼지고기 3000여톤 주문 취소"
20190515	0	"농협, ASF(아프리카돼지열병) 국내 유입방지 홍보 캠페인"
20190515	0	[포토뉴스]농협 축산산업 전략회의 ASF예방교육
20190515	0	산불악재 여파 도 예비비 4분의 1토막
20190515	0	"[월드 브리핑] 美 하원, 448쪽 특검 보고서 릴레이 낭독"
20190515	0	"中, 미국산 돼지고기 3,247톤 구매 취소"
20190515	-2	'치사율 100% 육박' 돼지열병 비상 '잔반 사육' 문제없나
20190516	0	“과일 마음껏 사먹고 싶다” 소박한 자유 외치는 중국인들
20190516	0	‘흑돼지쇼’는 달리기 지옥이었다
20190516	-2	"[인천] ""아프리카돼지열병 차단 방역에 총력"""
20190516	-1	"우진비앤지, 아프리카돼지열병 방역제 임상진행/돼지열병 백신(CSF) 상용화 기대감"
20190516	-2	"이 총리, 인천공항 아프리카돼지열병 검역현장 점검"
20190516	-2	중국인 여행객 휴대 축산물서 아프리카돼지열병 바이러스 유전자 확인
20190516	-1	청주공항 입국 中관광객 순대서 아프리카돼지열병 검출
20190516	-3	청주공항 ASF 바이러스 또 검출 '비상'
20190516	-1	"충북도, 폐사율 100% 아프리카돼지열병 발생에 초비상"
20190516	1	"인천세관, '불법물품 ZERO 청정 인천항 만들기' 캠페인"
20190516	-2	"아프리카 돼지 열병 대란, 대안 랜더링 시설 경기북부 2곳 불과"
20190516	0	정부부처 주간일정 및 보도계획(20~24일)
20190516	-2	"中 관광객, 아프리카돼지열병 감염 소시지 반입하려다 적발"
20190516	-3	돼지열병에 삼겹살값 급등? 한돈농가는 억울하다
20190516	-1	"이낙연 총리, 인천공항서 아프리카돼지열병 국경검역 현장점검"
20190516	-1	"이총리, 인천공항서 아프리카돼지열병 국경검역 현장점검"
20190516	-2	[스마트 리빙] 불법 축산물 반입 시 과태료 최대 1천만 원
20190516	0	"[스타워즈 화제주]라이온, 하락장 선방 비결 '크린앤사이언스 마니커 서원'"
20190517	-1	유가 상승에 생산자물가지수 3개월 연속 상승
20190517	-1	유가 반등 영향 생산자물가 3개월째 상승
20190517	0	4월 생산자물가 전월대비 0.3%↑ 유가 상승에 3달째 '오름세'
20190517	-1	4월 생산자물가 3개월째 상승 돼지고기 달걀 `껑충`
20190517	-1	음식 숙박 계란 돼지고기 '생활 밀접 제품' 생산자물가지수 상승
20190517	-1	생산자물가 3개월 연속 올랐다 축산물 '상승'
20190517	-1	"""돼지 가격 오를까 내릴까"""
20190517	-2	베트남도 돼지열병 확산...150만마리 살처분
20190517	-1	아프리카돼지열병 공항검역 강화해야
20190517	0	돼지고기 도매가격 예년보다 낮다
20190517	-4	바이러스 '입국' 연이어 발견 아프리카돼지열병 반입 '초비상'
20190517	-1	[심은지의 글로벌 컴퍼니] '가짜 돼지고기' 만드는 중국 옴니포크 왜 투자자는 열광하나
20190517	-2	관광객 물품서 돼지열병 유전자 '비상'
20190517	0	[주요경제일정] 5월20일(월)~5월24일(금)
20190517	0	치솟는 외식 물가 냉면 한 그릇에 1만4000원
20190518	0	[앵커pick] 류현진 달라진 비결 '먹는 것 빼고 다 바꿨다'
20190518	-1	지난달 돼지고기 생산자물가 전월 대비 13.5% '껑충' 아프리카돼지열병 확산에 수요 늘어
20190518	0	월급 빼고 다 올라 생산자물가 3개월 연속 오름세
20190518	-1	4월 생산자물가 전월 대비 0.3% 상승.. .3개월 연속 오름세
20190518	0	지난달 달걀 생산자물가 35.9% '껑충' 부화절 수요 여파
20190518	-1	"한은, ""생산자물가 전월대비 0.3% 상승 3달 연속 올라"""
20190518	-2	"팜스코, 사료 원가 부담 돈가 약세로 1분기 실적 둔화"
20190519	-2	유가 상승 영향에 생산자물가 3개월 연속 상승
20190519	0	"“올 초 국내 구제역, 중국 등 주변국서 유입 추정”"
20190519	-1	최저임금 인상發 음식점 숙박물가 7개월 연속 상승
20190519	0	"""아프리카돼지열병 유입 막자"" 예방 토론회 연 경남농협"
20190519	-1	지난달 생산자물가 3월에 비해 0.3% 상승
20190519	-1	생산자물가 3개월 연속 상승 4월지수 전월대비 0.3% 올라
20190519	0	"4월 출하 달걀값 39%, 돼지고기 13% 올라"
20190519	0	"“올 초 구제역, 주변국에서 유입 가능성 커”"
20190520	-1	'금겹살'됐다 생산자물가 연속 상승
20190520	-2	"화순군, 아프리카돼지열병 유입 방지 ‘총력’"
20190520	-1	"익산시, 아프리카돼지열병 확산방지 교육"
20190520	0	올 구제역 어디서 유입됐나 살펴봤더니
20190520	-2	"전남도, 아프리카돼지열병 유입 차단 총력"
20190520	-1	'금겹살'된 삼겹살에 유가 오르며 생산자물가 3개월 연속 상승
20190520	-2	인천시 아프리카돼지열병 방역 관리 총력
20190520	-1	"아프리카 돼지열병 아홉 달, 중국 '속수무책'"
20190520	1	생산자물가 3개월 연속 상승세 달걀 40% 돼지고기 14%↑
20190520	1	국내 생산자물가 상승세 석 달째 지속
20190520	0	돼지고기 14% 계란 40% 4월 축산물값 크게 뛰었다
20190520	0	소비자물가에 무상 품목 제외 통계 착시 줄인다
20190521	1	"[포토] 한돈자조금, '한돈농가 응원 위한 한돈 할인 판매 및 시식회 진행'"
20190521	-1	[사진]한돈 삼겹살 '아프리카 돼지열병 무섭지 않아요'
20190521	2	[최명성의 바닥탈출] 수급 개선 반등 기대되는 제약株! 제일바이오
20190521	-1	[카드뉴스]아프리카 돼지열병 주의보
20190521	-3	아프리카돼지열병 차단 불법 축산물 일제 단속
20190521	-2	돼지열병 베트남 전국 확산... 동남아 확산 우려
20190521	1	"충남도, 캐나다산 씨돼지 통해 우수 종돈 공급"
20190521	0	2019년 5월 충북일보 독자권익위원회
20190521	-2	ASF 차단 위해 불법축산물 유통 일제단속 실시
20190521	1	"""증권사 리포트 돈 주고는 안본다? 유료화해도 잘 나갑니다"""
20190521	-2	"한돈자조금, 아프리카돼지열병 차단 전국민 협조 요청 및 할인판매 진행"
20190521	0	포항시 '그린바이오 산업' 차세대 성장동력으로 키운다
20190521	0	"[특징주]아프리카 돼지열병, 中 전역 확산 우진비앤지 상승세"
20190521	0	"[2019 히트상품]대신증권, 대신 밸류 로보 펀드"
20190521	-3	남은 음식물 사료 쓰는 양돈 농가 관리 강화
20190521	-1	아프리카돼지열병 조기진단 체계 구축
20190521	-2	"농식품부, 남은 음식물 급여 양돈농가 ASF 주의 촉구"
20190521	-1	'치사율 100%' ASF 중국서 확산...보따리상 단속한다
20190521	-1	"농식품부 환경부, 남은 음식물 급여 양돈농가 ‘전담 마크’"
20190521	-1	아프리카돼지열병 '잔반을 잡아라'
20190521	-2	"아프리카돼지열병 대응 비상 농식품부, 농가별 담당관제 시행"
20190521	-3	​음식물 돼지사료 관리 강화 아프리카 돼지열병 차단 총력
20190521	-1	"농식품부-환경부, 아프리카돼지열병 막기 위해 돼지농장별 전담 담당관제 시행"
20190521	0	무역전쟁 여파로 中이 미국산 대두 수입을 중단한다면?
20190521	-3	아프리카돼지열병 비상 잔반 사용 농가 특별관리
20190521	-3	아프리카돼지열병 비상 잔반 먹이는 농가 특별관리
20190521	0	일찍 찾아온 더위 냉방기 빙과 맥주株 담아볼까
20190521	-3	‘아프리카돼지열병’ 비상 잔반 먹이는 농가 특별관리
20190521	-1	남은 음식물 급여 양돈농가 공무원 담당관제 실시
20190521	-1	돼지에 남은 음식 날로 먹여 ‘아프리카돼지열병’ 번져
20190521	-1	국제유가 오르자 생산자물가 석달째 상승
20190521	-1	기름 축산물 가격 '들썩' 생산자물가 3개월 연속 상승
20190521	-1	油價 오르자 생산자물가 석달째 상승
20190521	-1	"경남농협 축산농가, 아프리카돼지열병 국내 유입 막는다"
20190521	-1	"세종시, 아프리카돼지열병 조기진단 체계 구축"
20190521	-2	청주국제공항 아프리카돼지열병 검역 강화
20190522	-2	아프리카돼지열병 '확산'에 돼지고기 가격 상승 '본격화'
20190522	0	심상치 않은 돼지고깃값...아프리카돼지열병 영향
20190522	0	"전병순 부안군 부군수, 현장방문 소통 행정"
20190522	0	돼지고깃값 상승...아프리카돼지열병 영향
20190522	0	'아프리카돼지열병' 영향 돼지고기 가격 상승세
20190522	1	돼지고깃값 상승세 본격화...수입 삼겹살 도매가 10%↑
20190522	-2	"[포토] 한돈자조금, ASF 차단 전국민 협조 요청 및 할인판매 진행"
20190522	0	[스타워즈 화제주]1위 다툼 강팔 라이온 에치에프알vs넥슨지티
20190522	1	"[포토] 한돈, 돼지고기 할인 판매"
20190522	0	"신창현 의원, 양돈농가 잔반 사용금지 재검토해야"
20190522	1	‘한돈 소비 활성화’ 할인 판매 시식회
20190522	1	"[포토] '아프리카돼지열병(ASF) 차단을 위한 대국민 협조요청, 한돈농가 응원 위한 한돈 할인 판매'"
20190522	1	충남축산기술硏 우수 씨돼지 입식
20190522	-1	[이슈&스토리]亞 전역 확산 '아프리카 돼지열병'
20190522	-1	"중국 연구진, 아프리카 돼지열병 백신 개발"
20190522	-2	농가 3곳 때문에 잔반 사용 금지? 양돈농가 반발
20190522	-3	"돼지 열병, 무서운 이유 사람도 감염되나?"
20190522	0	"[이상로의 새빨간투자] '더블체크'로 추천주 옥석가리기! <영원무역>, <제일바이오>, <롯데정밀화학> 外"
20190522	-1	"中, ‘아프리카돼지열병’ 백신 개발 임상시험 계획"
20190523	-1	아프리카돼지열병 여파 삼겹살값 뛴다
20190523	0	아프리카돼지열병 탓? 국산 돼지고기값 상승세
20190523	0	[포토] 돼지고깃값 고공행진
20190523	-1	`삼겹살 대란` 현실화하나 돼지고기 값 10% 이상 급등
20190523	-3	'아프리카 돼지열병 막자' 잔반 급여 금지 급물살
20190523	-1	"'축산1번지' 홍성, 아프리카돼지열병(ASF) 선제적 방역"
20190523	-2	"전남도, 아프리카돼지열병 차단 온힘"
20190523	-1	아프리카돼지열병 선제 방역으로 차단해야
20190523	-2	'아프리카돼지열병 유입 막아라' 전남 방역실태 일제 점검
20190523	0	삼겹살 대란 일어나나 돼지열병 확산에 돼지고깃값 상승세 본격화
20190524	0	돼지고기값 들썩들썩
20190524	-1	"한창섭 충북도 행정부지사, 청주공항 국제검역현장 점검"
20190524	-1	아프리카돼지열병으로 돼지고기 가격 폭등? 양돈농가 “오해”
20190524	1	돼지고기 오름세 시장 '예의 주시'
20190524	1	"中 리커창 총리, 사과 값에 '화들짝' 물가 안정 나서나"
20190524	-1	"양평군, 가축질병 차단방역 총력"
20190524	-4	"전체 돼지 5% 잃은 베트남, 아프리카돼지열병 공포 계속"
20190524	0	열병 탓 돼지고기 오름세 시장 '예의 주시'
20190524	-2	구제역 바이러스 중국 유입 확인 ...아프리카돼지열병도 비상
20190524	-1	"홍성군 ""아프리카돼지열병(ASF) 선제적 방역 펼친다"""
20190524	0	삼겹살 대란 일어날까 돼지 열병에 여륨휴가철까지 상승세 본격화
20190524	-1	삼겹살값 급등
20190524	-1	아프리카돼지열병 확산 돼지고기 값 심상찮다
20190524	-1	돼지고기값 급등세 서민 먹거리 비상
20190524	0	"홍성군, 아프리카돼지열병 예방 '총력'"
20190525	-1	"홍성군, 아프리카돼지열병 방역대책 수립"
20190525	1	삼겹살 '金겹살' 되나 돼지고깃값 상승세 본격화
20190525	0	또 金겹살 한달새 ㎏당 10% 껑충
20190526	1	"中 ""무역전쟁 끄떡없다""는데 부자 금 사들이고 물가는 폭등"
20190526	0	무역전쟁 불안감에 달러 금 사는 중국인들
20190526	0	"中 중산층, 무역분쟁 불안감에 ‘달러ㆍ금’ 사들인다"
20190526	-1	나들이철 삼겹살 가격 한 달새 13% 상승
20190526	0	"[실시간테마] 그래핀, 반도체, 비트코인, 희토류 관련 종목 네티즌 관심 ↑"
20190526	0	발병 불안한데 가격 폭등 오해까지 양돈농가 ‘울상’
20190526	-1	6월까지 돼지고기 가격 하락 '지속'...하반기에는 '상승'
20190526	-1	무역전쟁 中 서민층 경제 위협 불안감 확산
20190526	0	발병 불안한데 가격 폭등 오해까지 양돈농가 울상
20190526	-2	"양산시, 아프리카돼지열병 차단방역 강화"
20190526	0	"경주시, 아프리카돼지열병(ASF) 유입 차단방역 총력"
20190526	-2	"""아프리카돼지열병 충북 유입 막아라"" 충북도 차단 나서"
20190526	-1	"""ASF 유입 막아라"" 검역당국 총력 대응"
20190526	-2	中 이어 베트남도 아프리카돼지열병 `몸살`
20190526	-1	내달 돼지 도매가 내린다 전년동기比 최대 15%↓
20190526	-3	베트남 돼지열병 확산으로 돼지 170만마리 살처분
20190526	0	"개, 돼지에게 남은 밥 주는 게 왜 잘못이냐고요?"
20190526	0	대구 삼겹살값 한달새 6% 올라
20190526	0	"ASF 영향 고깃값 상승세, 삼겹살 대란 오나"
20190526	0	휴가철 앞두고 삼겹살 대란?
20190526	-1	삼겹살값 한 달새 10% 급등
20190526	-1	돼지고기 값 급등 삽겹살 ‘金겹살’ 됐다
20190527	-1	내달 불법 축산물 국내 무단반입 시 과태료 최대 1000만원
20190527	-1	“중국발 돼지열병에 대체재 소 닭고기 값 오를 것”
20190527	1	"도드람, 스페인 아프리카돼지열병(ASF) 전문가 초청 세미나 개최"
20190527	0	"올 여름, 한우값 떨어지고 닭 오리값 오른다"
20190527	-2	돼지열병 발생국 축산물 불법 반입땐 과태료 최대 1000만원
20190527	-2	北 ‘아프리카돼지열병’ 비상 통일부 “전파 가능성 대비”
20190527	-1	北아프리카돼지열병 발병 우려 文 “조치 필요” 통일부 “협력 의사 전달”
20190527	-2	"""北에 아프리카 돼지열병 확산 멧돼지 전파 막아야"""
20190527	-1	"돼지열병, 치사율 100% 달해...북한서 확산"
20190527	-1	"文 ""결핵사망 방지, 폭넓은 대책을"" 각종 법안 시행령 의결"
20190527	-1	"이낙연 총리 ""북한에 아프리카돼지열병 꽤 발생한듯...유입 막아야"""
20190527	-1	"이낙연 ""北에 돼지열병 발생한 듯...멧돼지 통한 유입 막아야"""
20190527	-1	"文대통령 ""아프리카돼지열병, 국내 유입 않도록 사전 조치 필요"""
20190527	0	"문대통령 ""아프리카돼지열병에 경각심 필요"""
20190527	-3	아프리카돼지열병 발생국 돼지고기와 가공품 불법 반입 최대 1000만원 과태료
20190527	0	"김태환 ""축산 환경 질병문제 종합대책 7월 발표"""
20190527	-2	아프리카돼지열병 방역 교육
20190527	-2	"랑세스, '버콘 S 버콘 LSP' 아프리카 돼지 열병 살균효능 입증"
20190527	-1	"'마이너스 수익률' 국민연금, 기금평가서 첫 '보통' 등급"
20190527	-2	돼지열병 발생국 축산물 반입 과태료 최대 1천만원
20190527	-3	돼지열병 발생국 축산물 불법 반입 '과태료'
20190527	0	"구제역 아프리카돼지열, 청정유지 가축방역 순회교육 시행"
20190527	-1	“아프리카돼지열병 영향으로 대체재 소 닭고기 값 오를 것”
20190527	0	순창군 농 축협 조합장 간담회 개최
20190527	0	"순창군, 농 축협장 간담회 개최"
20190528	-2	"경기도, 아프리카돼지 열병 방역 총력 해외 축산물 무단 반입시 과태료 1천만원"
20190528	-2	"北, 돼지열병 발병 우려 통일부 ""우리쪽 전파 가능성 대비"""
20190528	-1	"경기도, 아프리카돼지열병 막기 위해 예방활동"
20190528	-1	"이낙연 총리 ""북한에 아프리카돼지열병 발생한 듯 완벽 방어해야"""
20190528	-1	"이총리 ""북한에 아프리카돼지열병 꽤 발생한듯 유입 막아야"""
20190528	-3	대한한돈협회 “남은 음식물 돼지 급여 전면 중단” 촉구
20190528	-1	"대한한돈협회, 29일 기자회견 “돼지에게 음식물류 폐기물 급여 전면 금지를!”"
20190528	-1	"랑세스 버콘, 아프리카돼지열병 살균 효능 입증받아"
20190528	-2	이낙연 “북한에 아프리카돼지열병 발생 한 듯 완벽히 방어해야”
20190528	-2	ASF 돼지고기 반입 시 과태료 최대 천만 원
20190528	0	[정연일의 원자재포커스] '金겹살 사태' 온다는데 정말일까?
20190528	0	해외 불법축산물 국내 반입시 과태료 100만원→1000만원
20190528	0	"[SEN][특징주]우성사료, ASF 음식물류 폐기물 돼지급여 전면금지 움직임에 강세"
20190529	0	돼지고기 소비 줄고 생산 늘었다 돼지고기 6월 도매가격 하락 전망
20190529	0	해외여행지 축산물 무심코 싸왔다간 과태료 1000만원
20190529	-2	"'金겹살'이 억울한 삼겹살 ""돼지열병에 값 폭등? 전혀 아닙니다"""
20190529	0	"北까지 번진 돼지열병...""진짜 문제는 내년부터"""
20190529	-1	아프리카돼지열병 때문에 금(金)겹살 됐다고?
20190529	0	소주에 삼겹살까지 자고 나면 치솟는 물가에 서민 살림살이 팍팍해진다
20190529	0	해외 휴대축산물 신고 안하면 과태료 1000만원
20190529	0	"농식품부, 내달부터 휴대축산물 신고안하면 과태료 1000만원 부과"
20190529	0	6월부터 해외 휴대축산물 미신고시 '1천만원' 과태료
20190529	-1	6월1일부터 불법 축산물 반입시 과태료 최대 1000만원 부과
20190529	1	해외여행 축산물 과태료 10~50배 오른 최고 1000만원
20190529	0	[특징주] 北 아프리카돼지열병 전파 우려에 사료주 강세
20190529	0	"[정형석의 나우앤덴] 비욘드미트, 한달만에 주가 4배 '대체육류' 뭐길래"
20190529	-2	​[특징주] '돼지열병 관련주' 우성사료 장 초반 급등
20190529	0	돼지고기 가격 꺾이나 소비 줄었는데 생산량 늘었다
20190529	0	돼지고기 소비 줄고 생산량 늘었다 가격 하락 가능성도
20190529	0	돼지고기 가격 꺾이나 소비↓ㆍ생산량↑
20190529	-2	"李총리 ""북한에 돼지열병 발생"""
20190529	-1	[포토] '돼지에게 잔반 급여 전면 금지하라'
20190529	0	[언중언]`삼겹살'
20190529	-2	"경기도, 아프리카돼지열병 유입 방지 '총력'"
20190529	-2	이 총리 “북에 아프리카돼지열병 발생 유입 막아야”
20190529	2	[ET투자뉴스]코스피 상대적 강세 흐름 보이며 반등 성공
20190529	0	코스피 오름세 이어가 코스닥 약보합권
20190529	-2	모레부터 축산물 불법 반입 땐 최대 천만 원 과태료
20190529	0	다음달부터 불법 축산물 휴대하면 과태료 최고 1000만원
20190529	0	"들썩였던 삼겹살 값 다시 내려간다 ""생산량 늘었는데 덜 사먹는다"""
20190529	0	"""DMZ 멧돼지부터 막아야"" 현실은 '접근 불가'"
20190529	-1	아프리카돼지열병 북한 발병설 정부 “가능성에 대비”
20190529	0	돼지고기 가격 낮아질까...소비 줄었는데 생산 늘어나
20190529	-3	돼지열병 발생국가 축산물 불법 반입 새달부터 과태료 최대 1000만원 부과
20190529	-2	"한돈협회, 남은 음식물 급여 전면 금지 촉구"
20190529	-1	"‘아프리카 돼지열병’, 치사율 100% 예방법은?"
20190529	-3	아프리카 돼지열병 방역 역량 강화 교육
20190529	-2	이낙연 총리 “북한에 아프리카돼지열병 꽤 발생”
20190529	-2	경기도 아프리카돼지열병 국내 유입 차단 ‘총력’
20190530	0	[마켓뷰] 금통위 소수의견 반기는 외국인...낙폭 컸던 종목들 '줍줍'
20190530	-1	"코스피, 외인 '사자'에 2040선 회복 코스닥도 1%대 상승"
20190530	-2	"北 아프리카돼지열병 첫 발생, 불안감↑... 왜 무서운가? 사람 감염되나?"
20190530	0	"[부자들은 경제신문을 읽는다] 트럼프 멕시코산 전체 5% 관세 부과에 기아차↓, 단기 악재로 대응 중기는 실적 확인"
20190530	-1	"통일부 ""北 돼지열병 관련 조만간 대북협의 착수"""
20190530	2	[ET투자뉴스]코스닥 이틀만에 상승세 전환 성공
20190530	-2	"오지서 서식하던 멧돼지, 서울 도심 산까지 몰려온 까닭은?"
20190530	-2	북한에 아프리카돼지열병 첫 발생...방역 비상
20190530	1	"[특징주]태경산업, 계열사 생석회 생산능력 보유 부각에 강세"
20190530	-2	'북한 돼지열병' 발생 경기 강원도 10개 시군 특별관리지역 지정
20190530	-2	"이해찬 ""北 돼지 열병 철저 대비...지원 협조"""
20190530	-1	이해찬 “돼지열병 전파 안 되게 북측과 협조해달라”
20190530	-2	北 아프리카돼지열병 발생 접경지역 ‘특별관리지역’ 선포
20190530	0	"민주당, 판문점서 “‘한반도 평화 프로세스’ 지속돼야”"
20190530	1	"與 판문점서 현장최고위 ""교착관계지만 남북‧북미관계 개선 다각도 노력 중"""
20190530	-1	"이해찬 대표, JSA 현장 최고위서 “북한 돼지열병 철저히 대비”"
20190530	-3	"""북한서도 아프리카 돼지열병 발생"" 관련 테마주 '급등'"
20190530	0	"판문점 간 이해찬 ""처음 와봐 지난해 여기서 평화공존 시대 열려"""
20190530	-1	"[속보] 농식품부 ""접경 10개 시 군 돼지열병 특별관리지역 지정"""
20190530	0	"[속보] 농식품부 ""아프리카돼지열병 남쪽 전파 가능성 높다"""
20190530	-1	"이해찬 ""北 아프리카돼지열병 발병 지원 가능한 것 협조해야"""
20190530	-1	정부 “북한 접경 10개 시 군 돼지열병 특별관리지역 지정”
20190530	-1	"[속보] 농식품부 ""접경 10개 시ㆍ군, 돼지열병 특별관리지역"""
20190530	-1	[속보] 농식품부 “아프리카돼지열병 남쪽 전파 가능성 높아”
20190530	0	"[속보]농식품부 ""아프리카돼지열병 남쪽 전파 가능성 높다"""
20190530	0	"이해찬 ""북미대화 재개 모멘텀 찾는 중 합의 차분히 이뤄져"""
20190530	-1	멧돼지 개체수 조절 '전무' 비무장지대 예찰도 무산
20190530	-3	북한서 아프리카돼지열병 첫 발생 차단 '총력'
20190530	0	美 中 무역 분쟁 우려에 코스피 하락세
20190530	-2	북한서 아프리카돼지열병 발생 확인 당국 ‘긴장’
20190530	-2	북한서 '아프리카돼지열병' 처음으로 발생
20190530	-3	북한 아프리카돼지열병 발생 공식 확인 OIE에 발생 보고
20190530	-2	북한에 아프리카돼지열병 첫 발생 확인
20190530	0	"이 총리 ""북한 접경지역 방역상황 재점검' 지시"
20190530	-2	‘돼지열병 막아라’ 내달부터 해외축산물 신고 없이 반입 땐 과태료 1000만원
20190530	-2	北 자강도 협동농장서 아프리카돼지열병 발생
20190531	0	"농협, 2019년 제4차 전국양돈조합장협의회 개최"
20190531	-2	"北요청 없었는데 정부 ""돼지열병 방역 협조"""
20190531	0	조류독감과는 달리 사람에는 안 옮겨
20190531	0	치료약-백신 없어 멧돼지-조류 통한 유입 총력 저지
20190531	-1	"치사율 100% 돼지열병, 코앞 北까지 상륙"
20190531	-1	"[사설]北까지 덮친 돼지열병, 차단과 방역에 만전을"
20190531	-3	北에서 치사율 100% 돼지열병 발생 접경지 양돈농가 비상
20190531	0	北서도 돼지열병...접경지역 10곳 특별관리
20190531	-1	아프리카돼지열병 北까지 번져.. 방역당국 초비상
20190531	-2	北 아프리카돼지열병 차단...방역 비상
20190531	-3	‘돼지열병’ 감염 가능 경로는? 주말 잊은 총력 방역
20190531	-1	치료약도 백신도 없는 돼지열병 차단 총력전
20190531	-1	"軍 ""아프리카 돼지열병 대응, 철책으로 충분"""
20190531	-2	"농식품부, 北 접경지 아프리카 돼지열병 긴급 방역"
20190531	-1	돼지에 치명적인 ‘아프리카돼지열병’ 주의사항은?
20190531	-3	"이 총리, 돼지열병 방역 점검 “북한 인접 10개 시군 특별관리”"
20190531	-1	"""아프리카 돼지열병 막아라"" 농식품부, 접경지 긴급방역 나서"
20190531	-1	접경지역 10개 시군 양돈농가 혈청 채취 아프리카돼지열병 조사
20190531	-3	홍콩서 또 아프리카돼지열병 발생 4700마리 살처분 예정
20190531	-1	"“아프리카돼지열병, 사람 전염 안 되나 돼지엔 치명적”"
20190531	-3	홍콩서 또 아프리카 돼지열병 발생 당분간 中서 수입 중단
20190531	-4	"이낙연 총리, 아프리카 돼지열병 차단 방역 현장 직접 점검"
20190531	-1	"홍콩서 아프리카돼지열병 재발 4,700마리 추가 살처분할 듯"
20190531	-2	홍콩서 또다시 아프리카돼지열병 4천700마리 살처분
20190531	-3	"이 총리, 돼지열병 방역 점검 10개 접경시군 ‘특별관리’"
20190531	-3	"이총리, 北 돼지열병 발생에 한강하구 접경지대 방역 점검"
20190531	0	"""철책 때문에 못 내려와"" 軍, 총력전에 엇박자"
20190531	-3	"이 총리, 접경지역 돼지열병 방역 점검"
20190531	-3	'치사율 100%' 돼지열병 北 상륙 접경지역 방역 비상
20190531	0	반려동물 헬스케어 선두 美 조에티스...성장세 탄탄
20190531	-2	"'걸리면 죽는' 돼지열병 상륙 北 ""발병 확인"""
20190531	-1	"한반도 상륙한 돼지열병 농가도, 공항도 '초비상'"
20190531	0	“놈이다!” 쏜살같이 도주 방아쇠 한번 못당기고 놓쳤다
20190531	0	[글로벌 HOT스톡] 반려동물 헬스케어 선두 美 조에티스...성장세 탄탄
20190531	-2	"얄궂은 남북 돼지열병 앓는 북한, 남한에 대화 기회 주나"
20190531	-4	북한 돼지열병 발생 확인... 김포 등 접경지 10곳 차단 비상
20190531	-1	“아프리카 돼지열병 막아라” 접경지 차단방역 사활
20190531	-1	"‘돼지열병’, 10개 시군 특별관리지역 지정..‘심각’단계 준하는 방역조치"
20190531	-1	ASF 발병국 생산 제조 돼지고기 미신고 입국 시 천만원 과태료
20190531	-2	아프리카돼지열병 북한까지 확산 군사분계선 야생멧돼지 차단방역 총력
20190531	0	“북 접경지역 차단방역 조치 취할 것”
20190531	-2	북한 ‘아프리카돼지열병’ 발생 10개 접경시군 ‘특별관리’
20190531	-2	"[사설]아프리카돼지열병 북한서 발생, 차단 방역에 총력을"
20190531	-2	"‘치사율 100%’ 돼지열병, 야생 멧돼지 통해 남하 가능성"
20190531	-1	"정부 ""北 돼지열병에 협조하겠다"" 北 ""검토하겠다"""
20190531	0	2019년 제4차 전국양돈조합장협의회 개최
20190531	-2	"정부, 北에 돼지열병 차단 협력의사 전달"
20190531	-1	"통일부, 돼지열병 협력의사 전달 北 ""검토 후 입장 알릴 것"""
20190531	-1	"정부, 아프리카돼지열병 협력의사 전달 北 “검토후 입장 알려주겠다”"
20190531	-3	‘치사율 100%’ 아프리카돼지열병 막아라 유입 차단 비상
20190531	-1	노동신문 “아프리카돼지열병 상세 보도” 北 발병 사실은 ‘시침 뚝’
20190531	-2	"""돼지열병 北서 유입 가능성"" 정부 `비상`"
20190531	-1	'치사율 100%' 돼지열병 北 상륙 국내 유입 '초비상'
20190531	-4	"""치사율 100% 돼지열병 완전봉쇄"" 강원도 축산농가 ASF 차단 비상"
20190531	-1	[포토] ‘조금만 참아’ 아프리카돼지열병 검사 채혈
20190531	0	"北, 가뭄 돼지열병 이어 '고온현상' 예보 “낮 최고 32도 이상”"
20190531	-3	북한서 아프리카돼지열병 첫 발생 남북간 멧돼지 전파 가능성에 방역비상
20190531	-1	"코스피, 소폭 상승 마감 ""금통위 소수의견 영향"""
20190531	0	북한 접경지역 10개시군 '특별관리지역' 선정
20190531	0	“北 ASF를 막아라” 접경지 10개 시 군 ‘특별관리지역’ 지정
20190531	-1	"코앞까지 다가온 아프리카돼지열병 ""만두 햄 가격 또 오르나"""
20190531	-2	"[더벨]코미팜, 北 아프리카돼지열병 발생 소식에 기대감↑"
20190531	-2	아프리카돼지열병(ASF) 북한 발생..접경지 10개 시.군 방역 활동 강화
20190531	-2	“북한 멧돼지를 막아라” 아프리카돼지열병 차단 ‘총력전’
20190531	-1	접경지 10곳 돼지열병 특별관리지역 지정
20190531	-1	"[SEN]백광소재, 아프리카돼지열병 방역 '생석회' 국내 점유율 1위 부각돼 강세"
20190531	-4	"""돼지열병 무조건 막아라"" 강원도 축산농가 ASF 차단 비상"
20190531	-1	"‘백신 無 치사율 100%’ 아프리카돼지열병, 한반도 상륙 北 “손실 매우 크다”"
20190531	-3	북한서 아프리카 돼지열병 발생 강화군 등 접경 10곳 특별관리지역 지정 '차단 총력'
20190531	2	"[축산업, 국민에게 사랑받는 축산으로 | ② 맛있고 건강한 축산물 공급] 깨끗한 농장에서 건강하게 키운다"
20190531	-2	"아프리카돼지열병, ‘백신 無’ 치사율 100% 전파 시 양돈 산업 큰 피해"
20190531	-2	ASF 차단 위해 남북접경지역 특별관리지역 지정
20190531	-1	"통일부 ""돼지열병 확산방지 남북협력 준비 北과 협의할 것"""
20190531	0	"""아프리카돼지열병 남쪽 전파 가능성 높다"""
20190531	-2	'치사율 100%' 돼지열병 발생 북한 접경 10개 시 군 특별관리지역 지정
20190531	0	"북한에 창궐한 돼지열병(ASF), 다급한 북한 손내밀까"
20190531	-2	北 돼지열병 차단 총력 경기 강화ㆍ강원 철원 등 접경 10곳 특별관리지역 지정
20190531	-2	"통일부 ""北과 아프리카돼지열병 확산 방지 협력 준비돼 있어"""
20190531	-1	농식품부 “北 아프리카돼지열병 발병 국내 유입 가능성 높아”
20190531	-3	北 돼지열병 차단 강화 강화군 등 접경 10곳 특별관리지역 지정
20190531	0	"통일부 ""北돼지열병, 남북 협력방안 방안 찾겠다"""
20190531	-1	"北, 치사율 100% 돼지열병 창궐 남측 전파 초비상"
20190531	-1	"北도 ‘돼지열병’ 정부, 유입차단 총력전"
20190531	-1	"농식품부 “북한 아프리카돼지열병, 남쪽 전파 가능성”"
20190531	-1	"농식품부 ""아프리카돼지열병 남쪽 전파 가능성 커...10개 시군 특별관리지역 지정"""
20190531	-1	"농식품부 ""北 돼지열병 南 전파 가능성 높아 접경지역 특별관리"""
20190531	-2	통일부 “北과 아프리카돼지열병 방역 협력방안 협의 착수할 것”
20190531	0	"北, 식량난에 돼지열병까지 '설상가상' 민생고에 타격"
20190531	0	​[특징주] 북한 아프리카돼지열병 발생에 사료주 강세
20190531	-4	"북한서 아프리카돼지열병 확진 농식품부 ""최악 대비해 방역 준비"""
20190531	-1	"北 ""돼지열병 亞 빠른 속도로 전파"" 상세 소개 주의 당부"
20190531	0	"[SEN]진바이오텍, 자회사 아프리카돼지열병 소독제 5개 보유 부각돼 강세"
20190531	-2	"북한서 아프리카돼지열병 첫 발생, 국내 유입 가능성"
20190531	-2	"[특징주]우진비앤지, 신약개발 자금조달에 ASF 북한 접경지역 차단 방역 강세"
20190531	-1	"北서 아프리카돼지열병 발생...정부 ""최악의 상황 가정해 예방 대응"""
20190531	-1	아프리카돼지열병 北발생 확인 李총리 “北과 방역협력 검토”
20190531	-2	북한 아프리카돼지열병 처음 발생 정부 긴급대책회의
20190531	-1	北 노동신문 “아프리카돼지열병 전파시 경제적 손실 매우 커”
20190531	-1	"이재욱 차관 ""최악의 상황 가정하고 임해달라"""
20190531	-2	北 아프리카돼지열병 발생...李총리 방역 조치 '긴급지시'
20190531	-3	"북한서 아프리카돼지열병 첫 발생 정부, 국내 유입 차단 ‘총력’"
20190531	-3	북한서 돼지열병 첫 발생 식량난 가중 우려
20190531	-1	"농협, 체계적 방역지침으로 방역대응능력 강화"
20190531	0	백신도 없어 '감염되면' 치사율 100%
20190531	0	"이 총리 ""北 접경지역 방역상황 재점검"" 긴급지시"
20190531	-1	"정부, 오전 8시 아프리카돼지열병 긴급 상황회의"
20190531	-3	북한서 아프리카돼지열병 첫 발생 남쪽 전파 '비상'
20190531	-2	이낙연 “북한서 아프리카돼지 열병 발생” 접경지역 차단방역 긴급지시
20190531	-3	아프리카돼지열병 北서 발생 공식 확인...방역당국 '비상'
20190531	-1	ASF 발생국가 돈육 미신고 반입시 과태료 최대 1천만원
20190531	-1	"북한, 아프리카돼지열병 공식 확인 이총리 ‘차단방역’ 지시"
20190531	-2	"농식품부 ""북 자강도 우시군 소재 협동농장서 아프리카돼지열병 발생"""
20190531	-3	“북한에도 아프리카돼지열병” 공식 확인 이낙연 ‘차단 방역’ 긴급지시
20190531	-2	"中접경 北농장서 아프리카돼지열병 발생 이낙연 ""차단방역"" 지시"
20190531	-2	북한서 아프리카돼지열병 발생 치사율 100%에 백신 없어
20190531	0	"[속보]이낙연, 北아프리카돼지열병 발병 차단방역 긴급 지시"
20190531	0	병충해 위협 '속타는 농심'
20190531	0	‘소맥’ 1만원에 金겹살 “외식하기 정말 겁나네요”
20190531	0	삼겹살 값 ‘ASF’보다 ‘계절적 변수’ 영향
20190531	0	설훈 “내주 국제기구 통해 북한에 5만톤 식량지원”
20190531	-2	제1 방어벽 뚫렸다...북한에 아프리카돼지열병 발생 확인
20190531	-1	“방역 뚫릴라” 더 바빠진 방제단 과중한 업무에 처우는 열악
20190531	-2	'치사율 100%' 아프리카돼지열병 北 상륙 검역 당국 비상
20190531	-1	"아프리카 돼지열병, 北 전파 ""우려가 현실로"""
20190531	-2	"정부, 北에 돼지열병 차단 협력의사 전달...北 ""검토하겠다"""
20190531	0	"설훈 “정부, 다음주 국제기구 통해 北에 식량 5만톤 지원”"
20190531	-1	"""햄 소시지 육포 반입 안 돼"" 공항도 '초비상'"
20190531	-2	"'걸리면 죽는' 돼지열병 한반도에 北 ""발병 신고"""
20190531	-1	"""휴전선 넘어올라"" 접경지 농가 방역에 '사활'"
20190531	0	[Hot stock] 마니커
20190531	-2	북한 아프리카돼지열병 발생 남북 접경지역 ‘특별 관리’
20190601	0	"""아프리카돼지열병으로 당장 돼지고기 가격 오르진 않지만 """
20190601	-4	"농식품부 “접경지역 농가 353곳 아프리카돼지열병, 의심 증상 발견 無”"
20190601	-3	"‘아프리카 돼지열병 막아라’ 긴급 방역, 수입식품 단속 지자체 비상"
20190601	-1	헤엄친 '월남' 멧돼지 막아라 시체도 포상금
20190601	-3	아프리카돼지열병 北 발병 소식에 강원 경기 인천 '방역 비상'
20190601	-1	"농식품부 ""접경지역 양돈농가, 아프리카돼지열병 1차 예방조치 완료 """
20190601	-4	北 아프리카돼지열병 확진 한강 하구 접경지 방역 비상
20190601	-1	아프리카돼지열병 차단에 집중해야
20190601	-1	​한반도 들어온 아프리카돼지열병 접경지역 10개 시군 특별관리
20190601	-2	北도 아프리카 돼지열병 발생 돼지고기 값의 향방은
20190601	-2	북 접경지 아프리카돼지열병 차단 총력 백신 치료제 없어
20190601	-1	아프리카돼지열병 北상륙 초비상 ‘치사율 100%’ 유입시 확산 속도 어마
20190601	-1	"‘아프리카돼지열병 차단’...농식품부, 북한 접경지역 10개 시군 특별관리지역 지정"
20190601	-3	도내 192개 농가 전수조사 실시 돼지열병 감염 막기 총력
20190601	0	"문재인 대통령, 내일 강경화 보고받을 예정...대국민 메시지 검토"
20190601	-3	휴일 돼지열병 유입 차단 총력...접경지역 방목사육 금지
20190601	1	"[간추린 단신] 안성 공장서 불, 주민에게 안전 문자 외"
20190601	0	中 동남아 소시지 들고 입국했다가는 '과태료 1천만 원'
20190601	-1	"농식품부, 접경지역 아프리카 돼지열병 1차 방역저지선 구축"
20190601	-2	"경기 인천, 휴일에도 '아프리카 돼지열병' 차단 총력"
20190601	-1	아프리카 돼지열병 한강 하구 전파 가능성
20190601	-2	아프리카돼지열병 1차 방역 완료 “353개 양돈농가 방역저지선 구축”
20190601	-3	휴일 돼지열병 차단 총력...방목 사육 금지
20190601	0	부산市 ‘아프리카돼지열병’ 예방 선제대응 나선다
20190601	-1	"靑, 국회정상화 결렬에 “처리 현안 많은데 국민들 화 많이 내실 것”"
20190601	0	[경향이 찍은 오늘]6월2일 이 좋은 날씨 태양을 피하는 방법
20190601	0	"[MT리포트]육 해 공 또 하나의 고기, 특별한 맛보기"
20190601	-1	돼지 방목 사육 당분간 금지...혈청검사 내일까지 마무리
20190601	-1	한강 건너는 ‘탈북 멧돼지’ 막아라
20190601	-1	아프리카돼지열병 예방선제적 대응...부산시보건환경연구원
20190601	-1	백신 없는 ‘돼지열병’ 차단에 총력 감염 가능 경로는?
20190601	-3	'아프리카 돼지열병' 백신도 치료약도 없다 北 접경지 긴급 방역
20190601	0	백신도 치료약도 없는 돼지열병 차단에 총력
20190601	0	"北, 식량난에 돼지열병까지 '이중고'"
20190601	-3	"방역현장 점검 나선 이낙연, 北서 발생한 아프리카돼지열병 차단 총력"
20190601	-1	"정부, 아프리카돼지열병 차단방역 위해 총력대응"
20190601	0	"北언론, 자국 내 돼지열병은 ‘쉬쉬’ 中 베트남 피해만 보도"
20190601	-1	"北, 자국내 발병엔 침묵한 채 중국 베트남 ‘돼지열병’ 소개"
20190601	-1	"北, 가축 사육 독려...'돼지 열병' 언급 없어"
20190601	-1	"방역현장 찾은 이낙연 ""국민 피해 생각해 경각심 가져달라"""
20190601	0	[오늘은 이런 경향]6월1일 나는 왜 ‘남자다운’ 옷을 입고 ‘드랙’을 하는가
20190601	-2	'치사율 100%' 아프리카돼지열병 홍콩서 또 발생
20190601	-1	"북한, `아프리카돼지열병` 속 개인 부업 축산 독려"
20190601	-2	"李총리, 아프리카돼지열병 방역현장 점검 ""빈틈없는 방역태세 유지"" 당부"
20190601	-1	주말에도 분주한 청와대 헝가리 유람선 사고 돼지열병 가능성
20190601	-4	"이총리, 北 돼지열병 발생 한강하구 접경지대 방역 점검"
20190601	-2	북한 돼지열병 강화 침투 총리 해병대 차단방역
20190601	-3	"이낙연 총리, 北 아프리카 돼지열병 발생에 한강하구 접경지대 방역 점검"
20190601	0	"靑, 위기관리센터 24시간 가동 유람선 사고‧돼지열병 대응"
20190601	-4	'치사율 100%' 아프리카돼지열병 北 발생 비상 걸린 방역 정부
20190601	-2	"북 발생 아프리카돼지열병 남하할라 정부, 선제적 조치 나서"
20190601	-2	北 아프리카돼지열병 발생 10개 접경시군 ‘특별관리’
20190601	0	"매경이 전하는 세상의 지식(매-세-지, 6월 1일)"
20190601	-3	"북한 아프리카 돼지열병 발병, 강원도 방역 비상"
20190602	0	"[e글중심] 성별 화장실 변기 수 규제 ""남편도 기다린다"" vs ""축구장은 어떻게?"""
20190602	-1	'치사율 100%' 돼지열병 北 발병 남하 가능성 있나
20190602	-1	축산물 불법 반입에 과태료 500만 원 첫 부과
20190602	0	"[ET투자뉴스]장중 반등성공, 코스피 3일, 코스닥 2일 플러스권 지속"
20190602	0	돼지고기 가공품 갖고 입국하다 과태료 500만원 '폭탄'...인상 후 첫 적발
20190602	-1	북한까지 넘어온 돼지열병 동물백신 닭고기주 `고공행진`
20190602	-1	"[부자들은 경제신문을 읽는다] ""아프리카돼지열병 확대 수혜株, 관심 종목으로 매매 가능 우성사료 주목"""
20190602	1	"코스피, 3거래일 연속 상승세"
20190602	-3	‘아프리카돼지열병’ 감염 의심 사례 없어 내일까지 혈청 정밀 검사
20190602	-2	[시세포착] '아프리카돼지열병' 비상 주목할 수혜주는? 이지바이오
20190602	0	"이낙연 총리, 최고수준 방역태세 가동 지시"
20190602	1	"[증시신호등] 이글벳 상승세, 왜?"
20190602	0	"이해찬 ""한국당 혼자 무한정 국회 발목 잡아선 안돼"""
20190602	0	"이해찬 ""제1야당, 무한정 국회 발목 잡아선 안 돼"""
20190602	0	"​이해찬 ""파행 책임 한국당에 있어 무작정 국정 발목 안돼"""
20190602	0	"與 ""한국당이 국정 발목, 추경안부터 처리해야"""
20190602	-1	"이해찬 ""제1야당 혼자 무한정 국회 발목 잡아"" 한국당 비판"
20190602	-1	"""北 아프리카돼지열병, 이미 널리 퍼졌을 가능성 """
20190602	-1	"코스피, 사흘째 상승 2050선 눈 앞"
20190602	0	"[SEN]제일바이오, 아프리카돼지열병 소독제 3개 공급 부각돼 강세"
20190602	-3	"""中 동남아 소시지 반입 안 돼요"" '돼지열병' 방역 총력"
20190602	0	"[오늘은 이런 경향]6월3일 “한국인입니까, 미안합니다”"
20190602	0	"우리손에프앤지, '금겹살'에 대비하는 주식-리서치알음"
20190602	0	“방역 뚫릴라” 쉴 틈 없는 공동방제단 처우는 열악
20190602	-3	“‘돼지열병’ 감염 의심 사례 없어 내일까지 혈청 정밀 검사”
20190602	0	“북 인도적 지원은 정치상황과 관계없어 북 미 조속 만남 위해 노력할 것”
20190602	0	[미리보는 오늘] 구조상황 보고 받는 文대통령 대국민 메시지 낼까
20190602	0	[증권사 추천상품] 대신증권 / `대신 글로벌 고배당주 펀드`
20190602	-3	"[이도헌의 돼지농장 주인으로 살기] 아프리카돼지열병 대책, 환경 축산 시스템의 선진화 계기로"
20190602	0	[주간 증시 전망-정계두 유진투자증권 광주지점장]주간증시전망
20190602	0	"문 대통령, 오늘 강경화 보고받을 예정...대국민 메시지 검토"
20190602	0	귀촌 <15> 하동의 서울대 출신 양돈인 문석주 씨
20190602	0	'24시간 위기관리' 외교부 신속대응팀 현장상황 수시 보고
20190602	-1	‘아프리카돼지열병’ 홍콩서 또 나왔다
20190602	-2	“구제역 사태 재현될라” 돼지열병 방역 총력전
20190602	-2	“돼지열병 막아라 ” 강원도 방역 총력
20190602	-2	"[사설] 北도 뚫린 아프리카돼지열병, 철통 방역 나서라"
20190602	0	한반도 들어온 아프리카돼지열병 경기도 전염 예방 총력
20190602	-1	"이개호 농식품부 장관, 포천 방역시설 점검"
20190602	-1	아프리카돼지열병 북한상륙 국내유입 차단방역 '전념'
20190602	-1	아프리카돼지열병 주요 임상증상
20190602	-1	ASF 확산에도 안정세 돼지고기 값의 향방은
20190602	-2	헝가리 유람선 참사 돼지열병 차단 청와대 위기관리센터 주말 초비상
20190602	-1	"北까지 확산된 '치사율 100%' ASF 충북도, 방어막 구축 분주"
20190602	-2	“돼지열병 막아라” 北접경지 방역 총력전
20190603	-3	북한 돼지열병 유입 우려 방역 ‘총력’
20190603	-1	"RFA ""北, 돼지열병 걸린 돼지들 소시지 공장에 헐값 판매"""
20190603	0	외국인 매도세에 나흘만에 반락 코스피 2060선은 지켜
20190603	2	"[ET투자뉴스]코스닥 상대적 강세, 3일째 상승세 지속"
20190603	-1	"靑 ""화웨이 문제 대응 중요 7일 '5당+한국당 단독회담' 열자"""
20190603	0	"[Talk 쏘는 종목] 백광소재, 에어부산, 대림산업 GO vs STOP"
20190603	1	"[부자들은 경제신문을 읽는다] NICE평가정보, 52주 신고가 경신 빅데이터 산업 확대 시 수혜 기업"
20190603	-1	강원도 내 접경지역 양돈농가 아프리카돼지열병 검사결과 이상무
20190603	0	"靑 ""'5당+일대일' 회동 동시추진 제안"""
20190603	0	"靑 ""한국당에 5당대표+일대일 회동 제안 제안 여전히 유효"""
20190603	0	"靑 ""'5당+일대일' 회동 동시추진 제안 한국당 수용해야"""
20190603	0	"靑, 한국당에 '5당 대표 회동 후 일대일 회동' 제안"
20190603	0	靑 “7일 5당 회담 뒤 일대일 회담” 황교안 “3당 회담만 가능”
20190603	-2	"통일부 ""北 돼지열병 방역 협력 제안에 답 없어"""
20190603	0	靑 “추경 등 현안 급해 7일 오후 5당 대표회담ㆍ일대일 회담 동시추진”제안 (종합)
20190603	0	청와대 “5당 대표 회동 일대일 회동 동시 추진 제안”
20190603	0	"靑 ""5당 대표 1대1 회동 7일 동시 개최 제안"""
20190603	0	靑 “5당대표회담ㆍ일대일회담 7일 오후 동시추진” 공개제안
20190603	0	청와대 “한국당에 5당대표 회동 일대일 회동 동시 제안”
20190603	-1	돼지열병 수혜로 백광소재 장 초반 급등세
20190603	1	축산물 밀반입 중국인 적발 정부 “최고 수준 방역태세”
20190603	0	"코스피, 약세 출발 보합권에서 등락"
20190603	-2	"[특징주] 백광소재, 아프리카돼지열병 방역 수혜주로 급등세"
20190603	-2	​[특징주] '아프리카돼지열병 관련주' 백광소재 장 초반 급등
20190603	0	아프리카돼지열병 수혜 가능성에 고려시멘트 상한가
20190603	1	"[SEN]아세아텍, 방제전용 스피드스프레이 최초 개발 시장 70% 점유 부각에 강세"
20190603	-1	"[특징주]백광소재, 아프리카돼지열병 방역수혜 기대감 ↑"
20190603	0	"[김호성의출발새아침] ""패스트트랙 사과? 동물국회 만든 한국당이 사과해야"""
20190603	-3	“멧돼지를 막아라” 민통선 ‘돼지열병’ 방역 비상
20190603	0	"얼리고 말려도 살아남아 ""검역 강화해야"""
20190603	-2	철원군 돼지열병 차단 총력
20190603	-1	"정부, 北돼지열병에 남북출입사무소 검역도 강화"
20190603	-1	[포토]'돼지열병 유입 막아라' 강화대교 방역 집중
20190603	-1	"대구시, 식중독 예방 축산물 관리 점검"
20190603	-1	돼지가공식품 몰래 들여오다 500만원 물게 된 중국인
20190603	-1	이낙연 총리 “북한 돼지열병 빠르게 남하 특별관리지역 확대 검토”
20190603	-2	"“돼지열병 막아라” 인천시, 농가 37개 전체 혈청검사"
20190603	-2	아프리카 돼지열병 비상
20190603	-2	"[현장르포] ""보따리 좀 봅시다"" 평택항, 아프리카 돼지열병 차단 총력"
20190603	-1	"북한 아프리카돼지열병 발병 경기도 접경지 3곳, 방역대책 총력"
20190603	-2	"통일부 ""北 돼지열병 차단 위한 남북 협력 차질없이 추진"""
20190603	0	축산물 미신고 입국인 인천공항서 적발 과태료 500만원 첫 부과
20190603	-1	"대구시, 여름철 다소비 축산물 일제 점검 시행"
20190603	0	"이개호 농식품부 장관, ASF검역 확인 위해 인천항 찾아"
20190603	-1	“北 ASF 남하 방역 최고 수준 가동”
20190603	-2	"[정달식의 '세계 읽기'] 돼지열병 방역 협력, 남북대화 숨통 틔울까"
20190603	-3	"이개호 농식품부 장관, '돼지열병 차단' 인천항 긴급 점검"
20190603	-1	"北매체, 아프리카 돼지열병 방역방법 안내"
20190603	0	"[Talk 쏘는 종목] '체시스, 혜인, 위지윅스튜디오' GO vs STOP"
20190603	-2	北 아프리카돼지열병 발병에 中 출입국 검역 강화
20190603	-1	"전직 北농업 간부 ""신의주 사리원 등 北 곳곳서 돼지열병 징후"""
20190603	-1	"정부 ""'北과 돼지열병 협조 방침, 美에도 통보"""
20190603	-2	"농협, 북한 ASF 발생 특별방역대책시행 총력 대응"
20190603	0	<김규환 기자의 차이나스코프> ‘무역전쟁’이 몰고올 후폭풍에 떨고 있는 중국 중산층
20190603	-1	불법축산물 반입 중국인에 과태료 500만원 부과...인상 후 첫 사례
20190603	-2	"​축산물 불법 반입 중국인, 과태료 500만원 첫 사례"
20190603	-1	"검역본부, 불법축산물 반입 중국인에 과태료 500만원 인상후 첫 사례"
20190603	-4	북한서 아프리카돼지열병 발생 접경지역 지자체 방역 비상
20190603	-1	이총리 “아프리카돼지열병 北서 남하 최고 수준 방역 가동하라”
20190603	1	"이낙연 총리 “아프리카돼지열병에 최고 수준 방역태세 가동"""
20190603	-2	"""북한 돼지열병 유입 막아라"" 경기 접경지 남북출입사무소 방역 총력"
20190603	-1	접경지역 돼지열병 유입차단 총력
20190603	-1	'돼지열병'에 남북교류 문 여나
20190603	-2	이낙연 “北 아프리카돼지열병 빠르게 남하 가능성 최고수준 방역”
20190603	0	"인천강화군, 아프리카돼지열병(ASF) 차단방역 총력"
20190603	-1	南 아프리카돼지열병 확산방지 협력 의사에 대답없는 北
20190603	-3	돼지 쏟아붓다 트럭이 벌러덩 ‘생지옥’ 中 돼지열병 살처분 현장
20190603	0	"이 총리 ""아프리카돼지열병 방역태세 최고 수준 격상"""
20190603	-1	[포토뉴스] “아프리카 돼지열병 막기” 일요일도 반납
20190603	-2	돼지열병 확산 우려에 이글벳 주가 16% 이상 상승
20190603	-3	"돼지열병 비상 건 이낙연 ""최고수준 방역 가동"""
20190603	-3	"“아프리카 돼지열병 막아라” 인천시, 소독 방역활동 강화"
20190603	-1	"이총리 ""北 돼지열병 빠르게 남하할듯 최고수준 방역태세 가동"""
20190603	-4	北 접경지 인천 강화 옹진군 돼지열병 방역 강화
20190603	-1	"경기. 北 접경, 아프리카돼지열병 차단방역 총력"
20190603	-1	"이 총리 ""아프리카돼지열병, 최고수준 방역태세 가동"""
20190603	0	[헤럴드포토] 일요일도 반납한 아프리카돼지열병(ASF) 상황 점검회의 이재욱 차관 주재
20190603	-1	"이총리 “아프리카돼지열병, 최고수준 방역태세 가동”"
20190603	-2	이낙연 “北 돼지열병 남하 가능성 최고수준 방역 가동”
20190603	-1	"이 총리 ""아프리카돼지열병 유입 차단에 전력다해야"""
20190603	1	[특징주]아프리카돼지열병 관련주 연일 상승세
20190603	-2	북한발 아프리카돼지열병 치료법 없어 접경도시 인천 비상
20190603	-1	"​""우리손에프앤지 돼지고기 가격 상승 수혜주"" [리서치알음]"
20190603	-2	"[김호성의출발새아침] ""'치사율 100%' 백신없는 北 돼지열병, 감염 막으려면"""
20190603	-1	"우리손에프앤지, 돼지고기가격 상승 최대수혜주-리서치알음"
20190603	0	"文, 오늘 美국방장관 대행 접견 북핵 등 한반도 정세 논의"
20190603	-3	"돼지 열병, 남북한 합동 방역 최선을"
20190603	-2	"치사율 100% ASF, 접경지 농가 차단방역 ‘안간힘’"
20190603	-2	아프리카돼지열병 비상 주원인 잔반먹이 국내 양돈농가 긴장
20190603	-3	돼지열병 북한서 발병 접경지 방역 예찰 강화
20190603	-2	“북 유입 돼지열병 막아라” 접경 지역 휴일에도 긴급 방역
20190603	-1	"[사설] 북한 상륙한 돼지열병, 국내 유입 안되게 완벽 차단을"
20190603	-1	'치사율 100%' 아프리카 돼지열병 한반도 상륙 자치단체 방역비상
20190603	-3	中 아프리카돼지열병 돼지 묻으려다 충격적 살처분 장면(영상)
20190603	-2	아프리카돼지열병 월남 막으려면 멧돼지보다 사람 조심
20190603	-2	"[사설] 돼지열병 확산 방지, 남북 협력 이뤄져야"
20190603	-2	돼지 감염 땐 치사율 100% 사람은 전염 안 돼
20190603	-2	아프리카돼지열병 긴급 방역
20190603	-1	"北, 돼지열병 발병 ‘침묵’ 남측 협력 타진엔 “검토”"
20190603	0	을지연습 종료 트럼프 방한 6월 한반도 ‘평화 기류’로 바뀌나
20190603	-2	"李총리, 돼지열병 방역상황 점검"
20190603	-1	턱밑 닥친 아프리카돼지열병 철통방역 급선무
20190603	-1	충북도 아프리카 돼지열병 초비상
20190603	0	[사설]`돼지열병' 도내 유입 원천 차단에 총력 기울여야
20190603	-1	돼지열병 특별관리지역 접경지 5개 지자체 지정
20190603	-1	[김기흥의 과학 판도라상자] 공습의 공포와 욕망이 만든 열병
20190603	0	[사설]아프리카돼지열병 상륙 저지에 총력 기울일 때
20190603	-1	김포 등 10개 시 군 '北 돼지열병' 1차 방역저지선 구축
20190603	-2	北 돼지열병에 수막구균성 수막염까지 인천시 '비상'
20190603	-2	"[사설]北 상륙에 코앞 닥친 ASF, 방역 고삐 더 죄어야 한다"
20190603	-3	아프리카돼지열병 상륙 막아라 북한서 유입 경계령 강화 양돈농가 방역
20190603	-2	北 접경지 아프리카 돼지열병 차단 '사활'
20190603	-1	경남도 “아프리카돼지열병 국내 유입 막자”
20190603	0	"문경시, 치료제 없는 ‘ASF’ 차단에 총력"
20190603	-3	"사설(하)북한에 상륙했다는 돼지 열병, 절체절명의 위기"
20190603	-2	북한서 ASF 첫 발병 국내 양돈업계 ‘비상’
20190603	0	"文대통령, 3일 美 국방대행 접견"
20190603	-2	"[fn사설] 北 돼지열병, 남북 방역 협력 서두르길"
20190603	-2	탈북 수의사 “아프리카 돼지열병 북 전역 퍼져...선제 방역 필요”
20190603	-2	불법축산물 반입 첫 500만 원 과태료 부과...국경 검역 강화
20190603	0	"부산시, 아프리카돼지열병 예방 위해 선제적 대응 나선다"
20190603	-1	"이개호 장관, 아프리카돼지열병 유입 방지에 총력 당부"
20190603	0	"대전보건연, 구제역 백신항체 모니터링 검사"
20190603	-3	‘방역 비상’ 민통선 마을 곳곳서 멧돼지 활개
20190603	-2	"中, '北 아프리카 돼지열병' 이후 통관 검역 강화"
20190603	-3	"""멧돼지 피해야"" 北, 아프리카 돼지열병 방역 안내"
20190603	0	"꽁꽁 얼려도 '소금' 뿌리고 말려도 ""죽지 않아"""
20190603	0	축산물 밀반입 중국인에 5백만 원 정부 “최고수준 방역태세”
20190603	-1	불법 축산물 반입하려던 중국인 적발 과태료 500만 원
20190603	-3	"인천시, 돼지열병 방역 강화 축산농 혈청 검사"
20190603	-1	"李총리 ""아프리카돼지열병 최고수준 방역태세 가동을"""
20190603	-1	아프리카돼지열병 “최고 수준 방역” 축산물 밀반입 철퇴
20190603	0	[경향이 찍은 오늘]6월3일 그 보고에 기다리던 소식은 없나요
20190603	-3	"정부, 돼지열병 차단 방역 남북협력 논의"
20190603	-2	"中, 北 '돼지열병' 발병 후 출입국 검역 강화"
20190603	1	"[종목 고민 해결! 투자 멘토링] <이수페타시스>, <정다운> 전화 문자 이상톡 상담 外"
20190603	-1	"이낙연 총리 ""아프리카돼지열병 최고수준 방역태세 가동해야"""
20190603	-1	"군산시, 아프리카돼지열병 선제적 차단방역 실시"
20190604	-2	접경지역 343개 양돈 농가 아프리카돼지열병 ‘음성’
20190604	-1	"""접경지 아프리카돼지열병 막아라"""
20190604	0	"""민간교류, 한반도평화 마중물"""
20190604	-1	"이낙연 총리 ""접경지역 등 전국의 멧돼지 개체 수 최소화"""
20190604	-2	접경지역 돼지 혈청검사 음성...1차 방역 방어선 구축 완료
20190604	0	靑 “양보할 것 다 했는데 ”
20190604	0	"​이해찬 ""한국당, 20대 국회서만 17번 보이콧 무책임해"""
20190604	-2	"북한 접경지역 돼지, 아프리카돼지열병 '음성'...'야생멧돼지' 주의보는 여전"
20190604	0	"이인영 ""황교안, 靑 회담 제안에 3번이나 역제안...무례하고 독선적"""
20190604	0	"이해찬 이인영, ""한국당 등원하라"" 촉구"
20190604	0	이해찬 “이렇게 무책임한 정당 처음 봤다” 한국당 국회 복귀 압박
20190604	0	"정창현 평화경제연구소장 ""남북관계, 민간교류가 돌파구"""
20190604	0	“양보할 것 다 했는데” 국회 정상화 ‘절박한 靑’
20190604	0	"이해찬 “한국당, 국회 보이콧 17번째 피해는 국민과 기업에게”"
20190604	0	"이해찬 ""한국당 국회 보이콧 20대서만 17번..무책임"""
20190604	0	"[특징주]우성사료, 이낙연 ""아프리카 돼지열병 최고수준 대응 잔반금지"" 강세"
20190604	0	"이 총리 ""호화생활자 상습적 체납, 끝까지 추적"""
20190604	-1	"이해찬 ""한국당 20대국회 들어 17번째 보이콧 무책임"""
20190604	0	예수금 남는분들 이종목 꼭 사두세요 알아서 올라갑니다
20190604	-1	"[SEN]오디텍, 자회사 엔비엠 돼지열병 백신 개발 완료 소식에 上"
20190604	-1	"이총리 “北 아프리카돼지열병, 멧돼지로 유입될 가능성 개체 수 최소화”"
20190604	0	"이총리 ""北돼지열병, 멧돼지로 유입 가능성 개체 수 최소화"""
20190604	-1	아프리카 돼지열병 방역 강화에 석회株 ‘꿈틀’...기회 제대로 살려볼까?
20190604	1	"[SEN]대정화금, FAO 권고 돼지열병소독제 제조 판매 부각에 강세"
20190604	-1	"[카드뉴스]‘돼지열병’ 비상, 삼겹살 먹어? 말어?"
20190604	0	[뉴스 따라잡기] 백신 없는 ‘돼지열병’ 북한 상륙 지금 양돈농가는?
20190604	0	"""축산물은 아무것도 안 돼요"" 최고 수준 방역"
20190604	0	머니투데이 오프라인 헤드라인-5일자
20190604	-2	아프리카돼지열병 北 접경지역 '비상체제' 돌입
20190604	0	"유병훈 아산부시장 ""공무원이 행복해야 행정서비스 제공 원활"""
20190604	-1	[고성]돼지열병 확산 방지 총력
20190604	-3	“북한 서식 멧돼지 막아라” 접경지 방역 비상
20190604	-1	접경지 118개 양돈농가 `돼지열병' 이상 없어
20190604	0	5당이냐 3당이냐 靑-한국당 ‘회동 형식’ 줄다리기
20190604	0	"김연철 “남북 정상회담, 신속한 개최 가능한 환경이다”"
20190604	-1	"“북한, 돼지열병 걸린 가축으로 소시지 만들어 팔아”"
20190604	-1	강원도 “아프리카 돼지 열병 일단 안심”
20190604	-3	돼지열병 국내 발생 땐 1년 내 피해 ‘9조원’
20190604	-1	"충주시, 아프리카돼지열병(ASF) 유입 차단 나서"
20190604	-3	"돼지열병 확산 비상 충북도, 유입 차단 촉각"
20190604	-2	"충주시, 아프리카돼지열병 차단 총력"
20190604	0	"인천시, 아프리카돼지열병(ASF) 대응 현장통제반 운영"
20190604	-1	"김병원 회장, 축산 방역현장 점검"
20190604	-3	"코미팜, 아프리카돼지열병 백신 개발 소식에 급등 돼지열병 왜 무서운가? 사람도 감염될까?"
20190604	-1	"아프리카돼지열병 수혜株, 이번엔 '시멘트'까지 합류"
20190604	0	김연철 “현시점 북미협상 재개가 가장 중요”
20190604	-1	"코미팜, 아프리카 돼지열병 백신 개발 소식에 상한가"
20190604	-1	"​코미팜, 아프리카돼지열병 시험백신 개발 소식에 급등...""제품 승인은 시간 걸려"""
20190604	-1	"통일부 ""북한 아프리카 돼지열병 추가발병 확인 안돼"""
20190604	0	"김연철 ""개성공단 금강산, 여건 따라 우선 정상화될 것"""
20190604	1	"[증시신호등] 코미팜 상승세, 왜?"
20190604	-2	"통일부 ""북한, 돼지열병 추가발병 확인된 바 없다"""
20190604	0	[특징주] 코미팜 주가 급등이유는? 돼지열병 '시험백신' 개발 성공 소식
20190604	-1	"[특징주]아프리카돼지열병 방역 강화, 백광소재 등 석회 관련주 강세"
20190604	-1	[세계는 지금] '아프리카돼지열병' 공포에 빠진 지구촌 그리고 중국
20190604	-1	'대장' 바뀐 아프리카돼지열병 수혜株 이번엔 '석회'
20190604	-2	돼지열병 확산 비상 아세안 식량안보 위협
20190604	-1	아프리카돼지열병 덕(?)에 고려시멘트 상한가
20190604	-3	"석회 관련주, 아프리카 돼지열병 방역 태세 강화에 상승"
20190604	0	"北 소시지값 폭락 ""열병돼지 매몰 않고 시장에 헐값 공급"""
20190604	0	"[특징주]진바이오텍, 자회사 돼지열병 소독체 5개 품목 보유 강세"
20190604	1	[특징주] 백광소재 장 초반 강세...아프리카돼지열병 방역 수혜 기대
20190604	0	"코스피, 보합권서 등락 코스닥은 700선 회복"
20190604	-2	한반도 급습한 '100%킬러' 돼지열병 국가재난급 전염병 대처를
20190604	-1	李총리“돼지열병 최고수준 방역
20190604	-1	화천 모든 양돈농가 멧돼지 차단울타리 설치
20190604	0	머니투데이 오프라인 헤드라인-4일자
20190604	-1	"통일부 ""北 돼지열병 약품 지원, 미국과 협의 중"""
20190604	-2	"""아프리카돼지열병 막아라"" 검역 강화"
20190604	-1	"농협, 북한 ASF 발생에 따른 특별방역대책시행 등 총력 대응"
20190604	-1	‘아프리카돼지열병’ 전남 유입 막아라
20190604	-2	[화천]화천 `돼지열병' 차단 총력
20190604	-3	임진강 한강 ‘탈북 멧돼지’ 막아라 돼지열병 차단 총력
20190604	-3	中 돼지가공품 불법반입 과태료 방역당국 'ASF 차단' 검색 강화
20190604	-3	"옹진군 ""아프리카돼지열병 차단"" 양돈농 방역 총력전"
20190604	-1	[지지대] 아프리카돼지열병
20190604	-3	아프리카돼지열병 차단 특별방역 접경지 강화 옹진 마지노선 구축
20190604	-1	"이 총리 ""北 돼지열병 빠르게 남하할 듯 최고수준 방역태세"""
20190604	-2	"이낙연 국무총리, 돼지열병 최고수준 방역 가동 지시"
20190604	-1	[포토] 돼지열병 유입 차단에 총력
20190604	2	"[특별기고]ASF 예방 정책, 더 철저하고 강력하게"
20190604	-2	"농협 김병원 회장, 아프리카돼지열병 차단 위해 접경지 양돈농장 방역활동"
20190604	-1	"'멧돼지 전파' 8천 건에도 ""가능성 희박"" 논란"
20190604	0	방역도 최전방 '민통선' '탈북' 멧돼지를 막아라
20190604	0	"""고기로 만든 모든 것 반입금지"" 최고 수준 방역"
20190604	-3	[포토뉴스] 아프리카돼지열병 국내 유입 차단 방역
20190604	0	"김영록 전남도지사, “크루즈 관광 활성화 종합적 연구해야”"
20190604	0	"“한 미, 북한의 선비핵화 아닌 ‘동시 병행적 해결’ 공감대 확산”"
20190604	0	"靑, 오는 7일 5당대표 이어 황교안과 1대1 대표 회동 제안"
20190604	0	[급등주 따라잡기] 오늘 장 최영동의 이 종목! 글로벌텍스프리(204620)
20190604	0	"靑 ""5당 회동뒤 1대1"" vs 한국당 ""3당만 가능"" 회담형식 놓고 '치킨게임'"
20190604	0	"김연철 ""남북 간 진척, 북미관계 진전 병행돼야"""
20190605	0	"대화 의지 北, 시그널 보낸 南 이달 ‘원포인트 정상회담’ 성사될까"
20190605	-1	이낙연 총리 “최고수준 방역 왜 안하나” 농식품부 질타
20190605	0	북한발 '아프리카돼지열병'...전남 유입 막아라
20190605	-1	돼지열병 특별관리지역 14곳으로 확대
20190605	0	[포토뉴스]“돼지열병 막아라”
20190605	0	北미사일 도발 등 논란에도...文정부 대북지원 첫발
20190605	-1	[포토] “아프리카돼지열병 막아라”
20190605	-2	"""남은음식 자가처리 돼지급여 금지"" ASF 발병차단 안간힘"
20190605	-2	"돼지열병 접경지 비상 경기도, 음성판정에도 ""총력대응"""
20190605	-2	"경기농협, 경기도와 아프리카돼지열병 방역 위해 머리 맞대"
20190605	-1	아프리카돼지열병 고양 양주 포천 동두천도 특별관리
20190605	-3	"경남도, 아프리카돼지열병 차단 '비상'"
20190605	0	北 가뭄에 돼지열병까지...최악의 식량난 치닫나?
20190605	0	"김영록 전남지사, 크루즈 관광 활성화 종합적 연구 강조"
20190605	-2	괴산 아프리카돼지열병 유입 방지 및 돌발해충 차단방역에 총력
20190605	0	[먹거리 공화국]아프리카돼지열병과 ‘잔반사료’
20190605	-2	"농식품부, 돼지열병 특별 관리 지역 매일 점검"
20190605	-2	아프리카돼지열병 유입 철통 방역
20190605	0	"""멧돼지를 막아라"" 구호만 울타리 설치 '하세월'"
20190605	0	"여행가방에 30cm 소시지가 ""반입금지 몰랐다"""
20190605	-2	"익산군산축협, 아프리카 돼지열병 차단 총력"
20190605	0	남북통일을 위한 평화의 기도
20190605	0	[티몬 쇼핑레시피]치킨 2만원 시대 朴과장이 사는 법
20190605	0	"中 물가 급등세에 정부 황급히 진화 ""여론 관심 안다"""
20190605	0	[청계천 옆 사진관]돼지열병 방역은 셀프?
20190605	-2	'발등의 불' 北 돼지열병 김정은 '방역' 직접 지시
20190605	0	[사설] 남북ㆍ북미 대화 교착 풀 마중물 돼야 할 對北 800만달러 지원
20190605	-1	"정부, 800만달러 지원 의결한 날 北 ""생색내기 말라"" 김연철 비난"
20190605	0	"이해찬, 2組 강경화 김연철 정경두와 점심"
20190605	-2	남은 음식물 급여 전면 금지...접경지 돼지 혈청검사 '음성'
20190605	-2	[양양]양양 돼지열병 확산 방지
20190605	-1	"이해찬, 외교 안보 장관 오찬 ""돼지열병, 군 중심 대비"""
20190605	-2	"이해찬, 외교 안보 분야 장관 오찬 ""北 돼지 열병 확산 첩보 확인중"""
20190605	0	경북 돼지사육농가 731곳에 담당관 278명 지정
20190605	-5	양돈 농가 피해 없도록 돼지 열병 차단 총력을
20190605	-2	"이낙연 총리, 파주 거점소독시설 찾아 아프리카돼지열병 방지 당부"
20190605	-3	이 총리 “접경지역 멧돼지 포획 강화”
20190605	-2	"이낙연 ""北 돼지열병 1건? 믿었다간 낭패 최고수준 방역하라"""
20190605	-2	"경기농협, 아프리카돼지열병 차단 긴급회의 개최"
20190605	-1	돼지열병 특별관리지역 10 →14곳 확대
20190605	-3	"경남도, 농가별 담당관 지정 아프리카돼지열병 방역 강화"
20190605	0	한미일 실무자 연쇄협의...남북협력 등 논의
20190605	-1	"북한 문제 관련 한미, 한미일 실무협의 이틀 연속 개최"
20190605	-1	한미일 실무급 협의 '대북식량지원 돼지열병' 논의
20190605	-2	"농식품부, 북한 접경지역 아프리카돼지열병 '전부 음성'... 홍보 예찰은 강화"
20190605	0	"[Talk 쏘는 종목] 진바이오텍, 에이치엔티, 에스넷 GO vs STOP"
20190605	-3	"경기농협, 경기도와 아프리카돼지열병 차단 방역 긴급회의 실시"
20190605	-2	경북도 아프리카돼지열병 차단 총력
20190605	-2	"‘아프리카돼지열병 막아라’ 이낙연 총리 이화영 경기평화부지사, 접경지 방역태세 점검"
20190605	-1	"농식품부 ""접경지역 돼지열병 혈청검사 음성"""
20190605	-1	"아프리카돼지열병 차단방역 현장, 이낙연 국무총리 방문"
20190605	-2	아프리카돼지열병 대책회의
20190605	-2	아프리카돼지열병 방역 점검하는 이낙연 총리
20190605	-2	"한미, 北 돼지 열병 방역협력 식량 지원 등 논의"
20190605	-1	멧돼지 시체도 ASF라면 포상금 100만원
20190605	-1	남북접경지 또 찾은 총리 돼지열병 현장지휘
20190605	-1	돼지열병 특별관리지 고양 양주 포천 동두천 추가
20190605	-1	"[종합] 농식품부 ""접경지역 돼지열병 혈청검사 모두 음성"""
20190605	-1	"통일부 ""북한 돼지열병 방역협력 입장, 계속 질의 중"""
20190605	0	"정부, 아프리카돼지열병(ASF) 특별관리지역 14곳으로 확대"
20190605	-1	"농협, 돼지열병 차단방역 지원"
20190605	0	"중국, 6월 지준율 인하설 '솔솔'"
20190605	-3	‘돼지열병 유입차단’ 北접경 방역 강화
20190605	-2	야생 멧돼지 막아라 아프리카돼지열병 특별관리지역 14곳으로 확대
20190605	-1	"이낙연 총리 “北 돼지열병, 멧돼지로 유입 가능성 개체 수, 최소화”"
20190605	-3	北 돼지열병 협조요청 묵묵부답 접경지 방역 비상
20190605	-1	아프리카돼지열병 특별관리지역 14개 시 군으로 확대
20190605	-3	농림부 “북한 접경지역 농가 전수 점검 돼지열병 모두 음성”
20190605	-1	"김병원 회장, ASF 유입방지 현장 지휘"
20190605	-2	오는 10일 전국 양돈 농가 6300곳 일제점검ㆍ소독 “접경지역 돼지열병 혈청검사 음성”
20190605	-2	"北신문, 돼지열병 발병 언급 없이 ""전파 방지"""
20190605	-1	[오디오래빗] 타노스가 나타났다. 걸리면 끝 #돼지열병
20190605	-1	북한 접경지역 돼지 혈청검사 완료 음성으로 확인
20190605	-2	접경지역 아프리카돼지열병 방역 마무리 혈청검사 모두 음성
20190605	-4	'치사율 100%' 아프리카돼지열병 북한 발생 방역 당국 비상
20190605	-1	"통일부 ""돼지열병 남북협력제안, 아직 북측 반응 없어"""
20190605	-1	"""ASF 차단위한 접경지역 1차방어선 구축 완료"""
20190605	-1	"통일부 ""北, 돼지열병 협력 제안에 아직 반응 없어"""
20190605	0	"[SEN]아세아텍, 아프리카돼지열병 남북 방역협력 기대감에 강세"
20190605	-1	아프리카돼지열병 '비상'에 이낙연 총리 또 '깨알지시'
20190605	-2	"[SEN]우성사료, 정부 아프리카돼지열병 대응 '음식물 사료 금지' 추진에 강세"
20190605	-1	"이낙연 ""돼지열병, 멧돼지로 유입 가능성 개체 수 최소화"""
20190605	-1	"[특징주]오디텍, 자회사 돼지열병 백신 개발 소식에 장 초반 상한가"
20190605	0	"코스피, 미국 금리인하 기대감 2080선 회복"
20190605	-1	"[단독] 오디텍, 자회사 돼지열병 백신 개발 완료"
20190605	-2	"중국, 캐나다산 육류 수입 검역 강화 계획 화웨이발 양국 갈등 깊어지나"
20190605	1	"두나무 카카오스탁 ""5월 호실적 5G 곡물ETF주 강세"""
20190605	0	"김병원 농협중앙회장, ASF(아프리카돼지열병) 유입방지 현장 지휘"
20190605	-2	인제군 아프리카돼지열병 방역태세 강화
20190605	-1	아프리카돼지열병 정밀검사 ‘이상 없음’
20190605	-2	ASF 방역 강화 석회 관련주 강세
20190605	-2	사료 백신 석회...수혜주 갈아타는 돼지열병
20190605	0	아프리카 돼지열병 한반도 상륙 예방 법안들 국회서 낮잠
20190605	-1	"北, 아프리카돼지열병 초비상 남북 방역협력 ‘무응답’"
20190605	-1	"미국 RFA ""北, 돼지열병 돼지를 소시지 공장에 헐값 판매"""
20190605	-1	아프리카돼지열병 유입 막아라
20190605	-1	"농협중앙회 김병원 회장, ASF 유입방지 1,000억원 자금지원"
20190605	-2	아프리카돼지열병 유입 차단
20190605	-2	[인제]인제군 거점소독소 설치 아프리카돼지열병 방역
20190605	-2	'돼지열병' 매개체 야생멧돼지 사냥
20190605	0	"인천시 아프리카돼지열병(ASF) 막기 위해 현장통제반 운영해, 선제적 대응한다"
20190605	-3	"경남도, 아프리카돼지열병 사전 차단 방역 총력"
20190605	-2	돼지열병 차단 총력태세 갖춰라
20190605	-1	“아프리카돼지열병 유입 막아라” 강원 접경지역 총력전
20190605	0	[아주경제 오늘의 뉴스 종합] 헝가리 유람선 인양 본격화 외
20190605	0	5일 점심 무슨 일 이길래 이해찬 황교안에 양정철까지
20190605	-1	"아프리카돼지열병 음성판정, 이대로 안심해도 될까?"
20190605	-1	"""아프리카돼지열병, 자강도보다 남쪽으로 내려온단 첩보 있어"""
20190605	-1	"최용범 전북도 행정부지사 “아프리카돼지열병, 차단방역 총력 대응”"
20190605	0	한국당 비판에도 ‘마이 웨이’ 이해찬 논란의 ‘오찬 릴레이’
20190605	0	"[사설] 대북 인도적 지원, 한반도 교착 상황 타개 마중물 되길"
20190605	-4	"강화도 입구부터 '돼지열병' 방역 강화 ""축사 소독 중요"""
20190605	0	"[사설] 대북 ‘인도적 지원’ 결정, ‘식량 지원’으로 이어져야"
20190605	0	[급등주 따라잡기] 오늘 장 최영동의 이 종목! 동진쎄미켐(005290)
20190605	0	[매경e신문] 오늘의 프리미엄 (6월 6일)
20190605	0	"이낙연 총리 ""공직자 갑질, 실명 공개 조치할 것"""
20190605	-1	아프리카돼지열병 특별 관리지역 14곳으로 확대
20190605	0	"與 ""민간교류가 남북협력 출발점"""
20190605	-1	"정부, 아프리카돼지열병 특별관리지역 14곳으로 확대"
20190605	0	오늘 이해찬 대표와 점심은 안보장관組...대북지원 등 논의
20190605	-1	아프리카돼지열병 특별관리지역 14개 시 군 확대
20190605	-3	"[기업] 농협중앙회 김병원 회장, 아프리카돼지열병 방역 점검"
20190605	-2	[포토] 돼지열병 방역
20190605	-1	"휴일 하루 앞둔 코스피, 소폭 상승 외인은 '팔자'"
20190605	-1	"이낙연 총리 ""북한 아프리카 돼지열병, 멧돼지로 유입 가능성"""
20190605	0	"이해찬, 외교 안보 장관 오찬...헝가리 사고 대북 식량 지원 논의"
20190605	0	"​이해찬, 외교 안보장관 오찬 헝가리 유람선 사고 등 논의"
20190605	0	"이해찬, 외교 통일 국방장관 회동 ""한미 정상회담 6월말에"""
20190605	0	"“北, 對美협상팀 통전부 → 외무성 교체”"
20190605	0	국내 돼지고기가격 급등 우리손에프앤지 실적 개선
20190605	-1	북한 상륙한 ‘돼지열병’ 지금 양돈농가는?
20190606	1	"서호 통일부 차관, 개성 연락사무소 새 南측 소장 임명"
20190606	0	"대답없는 北, 남북 연락사무소장회의 ‘주1회 원칙’ 바뀐다"
20190606	0	남북연락사무소 남측 소장에 서호 통일부 차관 임명
20190606	0	서호 차관 '남북 소통창구' 연락사무소 소장 임명
20190606	0	남북연락사무소장에 서호 통일부 차관 임명
20190606	1	"[특징주]백광소재, 아프리카돼지열병 방역만이 최선 석회 수요 증가 기대 '강세'"
20190606	-1	"치사율 100% 아프리카돼지열병, 한국 상륙 막으려면"
20190606	0	"이해찬, 장관 릴레이 오찬 7일 이개호 조명래 김현미 문성혁 만난다"
20190606	0	"""전염성 없는 DNA 활용 돼지열병 백신 연내 개발"""
20190606	-1	세계는 ‘멧돼지 전쟁’
20190606	-1	"정부, 작년 北에 병원 지어주려다 포기"
20190606	0	[포토뉴스]“아프리카돼지열병 발생국의 가공품 판매 구매 하지 마세요”
20190606	-3	[기고] 돼지열병 차단 위해 음식물 사료 전면 금지를
20190606	-2	돼지열병 남하 막아라 접경지역 비상
20190606	-1	'멧돼지 개체수 절감' 놓고 정부 방역정책 또 혼선
20190606	0	[Hot stock] 고려시멘트
20190606	0	"이 총리, 김원봉 논란에 “보수의 통합은 고인물 통합”"
20190606	0	"세종시 지역구로 둔 이해찬, 환경장관에 ""세종洑 철거, 시간 두고 판단했으면"""
20190606	-1	"이해찬, '장관 릴레이' 회동 ""미세먼지 본예산 '소진', 추경 시급"""
20190606	1	개성 연락사무소 신임 소장에 서호 차관 임명
20190606	-2	돼지열병 방지 총력 매일 현장점검
20190606	1	[SEN]디피씨 강세 빅히트엔터 가치 2조원 손자회사 돼지열병 진단키트 개발 부각
20190606	0	"[SEN]진원생명과학, 관계사 이노비오 돼지열병 백신 개발 나서 강세"
20190606	0	​[특징주] '돼지열병 수혜주' 백광소재 강세 지속
20190606	-1	아프리카 돼지열병 수혜주로 이동하는 시선 기회를 포착했다면?
20190606	-2	"[SEN]백광산업, 아프리카돼지열병 소독제 원료 생산 부각돼 상승"
20190606	-1	[뉴스해설] 아프리카 돼지열병 온 국민이 막아야
20190606	-1	"""소시지 육포 안 됩니다"" 인천항 검역 비상"
20190606	0	한시가 급한데 외면받는 '울타리' 방제
20190606	0	"[오늘은 이런 경향]6월7일 4대강 10년, 22조짜리 ‘녹조라떼’"
20190606	-2	"'소시지 육포 반입 안 돼"" 인천항 검역 비상"
20190606	0	머니투데이 오프라인 헤드라인-7일자
20190606	-1	[사설]돼지열병 차단에 0.001%라도 빈틈 생겨선 안 된다
20190606	-2	‘아프리카 돼지열병’ 차단 전국민 협조 절실
20190606	-1	"이낙연 총리 ""심각에 준하는 방역조치로 ASF 막을 수 있겠나"""
20190606	0	"전라북도, 아프리카돼지열병(ASF) 차단방역에 총력 대응"
20190606	-1	‘金겹살’에 지역 외식업계 근심 가득
20190606	-1	"농식품부, 돼지열병 유입방지 총력 14개 시군 특별관리지역 매일 현장점검"
20190606	-1	"농식품부, 아프리카돼지열병 총력전 특별관리지역 매일 현장점검"
20190606	-2	"北, 돼지열병 공식보고 일주일 커지는 ‘자강도 밖’ 남하 우려"
20190606	-1	"익산군산축협, 아프리카 돼지열병 차단방역 총력"
20190606	0	"전북도, 아프리카돼지열병(ASF) 차단방역 총력"
20190606	-1	"괴산군, 아프리카돼지열병 차단방역 '총력'"
20190606	-2	"아프리카돼지열병 우려에도 대형마트 ""金겹살은 없다"""
20190606	0	싱가포르 1주년 코앞 복지부동 북미 돼지열병으로도 못 푸나
20190606	-1	[여백] 서민 가계 부담
20190606	0	경북도‘아프리카돼지열병’차단 총력
20190606	-3	동아시아 먹거리 비상 아프리카 돼지열병 공포
20190606	-1	접경지 돼지 혈청검사 아프리카열병 음성
20190606	-2	"화웨이發 갈등 확산 中, 캐나다산 육류 수입검역 강화"
20190607	0	"김연철, 대북식량지원 ""국제기구 통한 지원 검토"""
20190607	-3	"치사율 100% 아프리카돼지열병 차단 방역 활동, '장기전' 되나"
20190607	-3	"[르포] ""백신 없어 일단 구제역 소독약이라도"" '돼지 열병 공포' 농가들, 北 멧돼지와 전쟁도"
20190607	-1	"합참 ""GOP 넘어오는 멧돼지 사살"" 전군 대응 지침 하달"
20190607	0	"여야 5당 회동 뒤로한 채 文대통령, 북유럽 3국 순방차 핀란드行 (종합)"
20190607	-1	"농식품부, 전국 82곳 ‘남은 음식물 사료 제조업체’ 특별점검"
20190607	0	총선 앞두고 몸조심? 사회갈등 폭발에도 침묵하는 집권 여당
20190607	0	"여야 5당 회동 뒤로한 채 文대통령, 북유럽 3국 순방차 핀란드行"
20190607	0	"해외여행 가서 산 소시지 햄, 신고 없이 반입했다간 과태료 폭탄"
20190607	-1	군산시 아프리카돼지열병 유입 차단에 총력
20190607	-2	"돼지고기값, 아직 괜찮지만 '아프리카 돼지열병' 우려 확산"
20190607	-1	"“휴전선 넘는 북 멧돼지는 사살” 군, 돼지열병 대응지침 하달"
20190607	0	"김연철, 한미회담前 남북정상회담? ""낙관하기 녹록지 않다""(상보)"
20190607	-4	"​돼지열병 차단, 남은 음식물 사료 특별 점검"
20190607	-2	보성군 '아프리카돼지열병' 차단 총력
20190607	-1	DMZ 내 멧돼지 사살 가능 조치 “유엔사 동의”
20190607	-1	"이낙연 총리, 강원 돼지열병 방역현장 찾아 “장기전”"
20190607	1	ASF방역 '최고 수준' 끌어올린 정부 국경부터 공항만까지 인력 총동원
20190607	-3	이낙연 총리 “DMZ 넘는 멧돼지 즉각 사살 돼지열병 차단 총력”
20190607	-1	"이낙연 주말없이 민통선行 ""DMZ 멧돼지 사살 가능"""
20190607	-2	"이총리, 돼지열병 또 점검 ""농가-축협-지자체-군 협력"" 강조"
20190607	-1	‘용꿈’ 꾸는 이낙연 총리 돼지열병 현장 찾아 ‘민생 챙기기’ 이미지 부각
20190607	-2	최전방 철원 간 총리 돼지 열병 한계선 구축
20190607	0	"이낙연 총리,아프리카돼지열병 차단방역 현장 3번째 방문"
20190607	-1	[포토] ‘아프리카돼지열병 차단하라’ 방역현장 방문한 이낙연 총리
20190607	-1	"[속보] ""ASF 전역확산"" 후속급등 백신株 단독공개"
20190607	-2	"'열흘새 세차례' 이 총리, 아프리카돼지열병 방역 현장 방문"
20190607	-1	도 현안 깊은 관심 불구 대안없는 해결책 ‘아쉬움’
20190607	-1	"DMZ 멧돼지 사살 가능해졌다 '이테일' 이총리, 유엔사와 협의"
20190607	-1	"이 총리, 돼지열병 방역현장 일주일새 3번 찾아"
20190607	-1	"""위생 기준 지켰다"" 잔반 먹이던 양돈 농가 반발"
20190607	-1	"이총리, 돼지열병 방역현장 일주일새 3번 찾아 ""장기전 될 것"""
20190607	0	[사설] 北과 물밑 접촉 확인한 靑 G20 전 비핵화 협상 돌파구 찾아야
20190607	-1	[탐사하다] 치사율 100% 돼지열병 습격 우린 안전한가
20190607	0	[설왕설래] 멧돼지와의 전쟁
20190607	0	"이해찬 ""유럽은 재벌없이 중견기업이 경제 이끌어"""
20190607	-1	"코스피, 美 금리 인하 기대감에 상승 기관 '사자'"
20190607	0	"​이해찬, 세 번째 릴레이 오찬 추경 등 부처별 정책 현안 논의"
20190607	-2	"이개호, 이해찬 만나 ""北 돼지열병 확산, 거의 걱정할 필요 없다"""
20190607	-2	"이개호, 이해찬에게 “북한 돼지열병 확산, 거의 걱정할 필요 없다“"
20190607	0	"이해찬, '세번째 릴레이 오찬' ""세종보, 여러 의견 고려해야"""
20190607	1	"백광소재, 돼지열병 예방 위한 생석회 수요 기대감에 강세"
20190607	-3	"정부, 아프리카돼지열병 대책 구멍"
20190608	-2	"음성군, 축산농가 폭염 피해 예방과 대응 강화"
20190608	-1	“DMZ 넘는 멧돼지 사살”
20190608	0	"농식품부, 남은 음식물사료 제조업체 특별점검 실시"
20190608	-1	"음성군, 축산농가 폭염 피해 예방 및 대응 활동 강화"
20190608	-2	"홍성군, 아프리카돼지열병 차단 '총력'"
20190608	-2	"턱밑까지 온 돼지열병 비상 온라인선 ""中소시지 팝니다"""
20190608	-3	"이낙연 총리 ""DMZ서 멧돼지 사살 허용"" 돼지열병 차단 총력"
20190608	-1	DMZ 내 멧돼지 사살? 軍 “남방한계선 넘으면 군용화기로 사살”
20190608	-2	'DMZ멧돼지'도 사살 아프리카돼지열병 차단 총력전
20190608	-2	"경남 창원시, 아프리카 돼지 열병 유입 차단에 총력"
20190608	-2	홍성군 ASF 차단 총력
20190608	-4	"돼지열병 국내 유입 차단, 오는 10~17일 음식물 사료 제조업체 특별 점검"
20190608	0	"김연철 장관 ""남북정상회담, 트럼프 방한전이면 제일 좋을것"""
20190608	-1	이낙연 총리 “ASF 치명적인 만큼 장기전 대비해야”
20190608	-2	아프리카돼지열병 주범 `음식물 사료 제조업체` 특별점검
20190608	-3	"‘아프리카돼지열병 막아라’...농식품부, 오는 10일부터 남은 음식물 사료 제조업체 점검"
20190608	0	"김연철 ""남북정상회담, 형식보다 내용이 중요 북 미회담 견인"""
20190608	0	"김연철 ""우리 남는 쌀 130만t...대북 식량지원 검토"""
20190609	-3	[현장K] 최고 수준의 방역? 아프리카 돼지열병 ‘엉터리 방역’
20190609	-3	"軍 ""멧돼지 사살"" ""바이러스 차단에 한계"""
20190609	0	"한돈자조금, 한돈 다이어트 체험단 38명 선발"
20190609	0	"[사설]국회도, 민생도 외면하는 한국당 공당 책무 잊었나"
20190609	1	당 정 청 “5 18 관련법안 조속 처리”
20190609	1	세계식량가격지수 5개월 연속 상승세
20190609	0	"당정청, 추경 논의위해 또 협의"
20190609	0	[매경e신문] 오늘의 프리미엄 (6월 11일)
20190609	-2	"[경북] 경북, 아프리카돼지열병 차단 총력"
20190609	-1	"中, 5월 '깜짝 흑자'에도 전문가들 '긍정보다 부정'"
20190609	-1	"中, 돼지열병 무역전쟁 여파로 5월 대두 수입 24% 감소"
20190609	1	"고위 당 정 청 회의 ""추경안 시급...한국당, 정상화 협조해야"""
20190609	-3	"케어 박소연 대표, 돼지 열병 방역 지시한 이낙연 총리에 ""잔인하고 무식"""
20190609	0	한국당 복귀 추경안 처리 촉구
20190609	1	​세계식량가격 5개월 연속 상승세
20190609	-2	‘돼지열병’ 중국 급습 “돼지고기 값 70% 급등 전망”
20190609	0	"[세계NOW] ""北美 싱가포르 회담 곧 1년...3차 회담 살릴 모멘텀은?"""
20190609	0	"당정청 ""추경, 7월엔 집행 필요하면 증액도"""
20190609	0	"이낙연 총리, 광주세계수영대회 많이 관람해달라"
20190609	0	"목소리 높인 당 정 청 ""한국당, 국민 고통 외면"""
20190609	0	"당정청 ""한국당, 민생 외면...국회 돌아와 추경 처리 나서라"""
20190609	0	"당정청 ""국회 개회가 정치 의제인 나라는 한국 뿐"" 입모아 野 질타"
20190609	0	"이해찬, 황교안에 “무슨 명목으로 민생 말하며 거리투쟁하느냐”"
20190609	0	"이해찬 ""황교안, 무슨 명목으로 거리투쟁 하나"""
20190609	-1	"“잔인 무식해, 이게 진보라니” 박소연, 이 총리 비난"
20190609	0	"당정청, 추경 심사 위한 국회 정상화 압박...6월 국회 소집 강행 시사"
20190609	0	"당정청 ""조속한 국회 정상화와 추경 처리"" 野 압박 공세"
20190609	0	"​이해찬 ""황교안, 무슨 명목으로 민생 말하나"""
20190609	0	"[현장영상] 이낙연 ""국회의 조속한 정상화, 추경안 처리 바라"""
20190609	-1	"김연철 장관 “4차 남북 회담, 낙관도 비관도 어려워”"
20190609	0	스마트축산단지 찬성 시민 다수
20190609	-3	李총리 “北 멧돼지 넘어오면 사살” 접경지 돼지열병 차단 강조
20190609	0	'남은 음식물 사육' 금지...음식물 쓰레기 처리는?
20190609	0	"文, 북유럽 순방길 5당 회동 미룬 채"
20190609	0	[사설] 여야 대표회담 무산 이러니 국회해산 얘기 나오는 것
20190609	-1	ASF방역 장기전 돌입 사료 긴급지원 소규모 농장 수매 추진
20190609	-2	"""불법 축산물 반입 땐 과태료 최대 1000만원"""
20190610	-1	"[속보] ""ASF 추가확산"" 후속급등 백신株 단독공개"
20190610	-2	"축산 1번지 충남, 아프리카 돼지열병 비상"
20190610	-2	"전북농협, 아프리카돼지열병 유입 방지 총력 대응"
20190610	0	"대체육류, 한국인 밥상에도 등장 수요 급증한 이유는?"
20190610	-1	"진안군, 아프리카돼지열병(ASF) 차단 총력"
20190610	-1	이재명 “아프리카돼지열병 유입방지에 최선 다해 달라”
20190610	-2	삼계탕 한 그릇이 1만8000원 비싼 보양식에 부담 느끼는 서민들(종합)
20190610	0	"통일부 ""대북지원 800만 달러, 빠르면 오늘 입금"""
20190610	-2	"이재명 '돼지열병' 대책회의 ""민간신고팀 신고포상제 도입하라"""
20190610	0	"대북지원 800만 달러, 이르면 오늘 국제기구에 전달될 듯"
[truncated: 22,144 more rows]

## Sheet: frequency
date	frequency
20190101	4
20190102	2
20190103	3
20190104	2			score
20190105	3
20190106	2			Average	29.6597
20190107	8			Standard Error	2.35089
20190108	2			Median	13
20190109	2			Mode	2
20190112	1			Standard deviation	67.0724
20190113	2			Sample variance	4498.7
20190114	5			Kurtosis	53.4218
20190115	3			Skewness	6.47922
20190116	4			Range	823
20190117	5			Minimum	1
20190118	2			Maximum	824
20190120	2			Sum	24143
20190121	2			Count	814
20190123	5
20190124	6
20190127	1
20190128	5
20190129	9
20190130	3
20190131	3
20190201	4
20190202	2
20190203	1
20190204	1
20190205	1
20190207	4
20190208	3
20190210	1
20190212	1
20190213	1
20190214	4
20190215	2
20190217	1
20190218	5
20190219	6
20190220	7
20190221	2
20190222	1
20190225	24
20190226	2
20190227	4
20190228	2
20190303	2
20190304	3
20190305	7
20190306	6
20190307	2
20190308	1
20190310	1
20190311	1
20190312	5
20190313	1
20190314	3
20190315	4
20190317	12
20190318	11
20190319	4
20190320	1
20190321	4
20190322	2
20190323	1
20190325	10
20190326	5
20190329	2
20190331	4
20190401	18
20190402	6
20190403	4
20190404	4
20190405	6
20190406	2
20190408	2
20190409	56
20190410	22
20190411	14
20190412	4
20190416	1
20190417	12
20190418	48
20190419	13
20190420	1
20190421	2
20190422	22
20190423	44
20190424	27
20190425	14
20190426	15
20190427	6
20190428	26
20190429	34
20190430	16
20190501	18
20190502	17
20190503	22
20190504	3
20190505	2
20190506	26
20190507	64
20190508	29
20190509	32
20190510	11
20190511	5
20190512	15
20190513	29
20190514	15
20190515	11
20190516	18
20190517	15
20190518	7
20190519	8
20190520	12
20190521	36
20190522	19
20190523	10
20190524	15
20190525	3
20190526	22
20190527	25
20190528	13
20190529	36
20190530	36
20190531	131
20190601	54
20190602	45
20190603	138
20190604	92
20190605	131
20190606	50
20190607	43
20190608	18
20190609	37
20190610	63
20190611	38
20190612	61
20190613	52
20190614	27
20190615	4
20190616	24
20190617	30
20190618	43
20190619	34
20190620	14
20190621	16
20190622	5
20190623	8
20190624	11
20190625	20
20190626	14
20190627	6
20190628	7
20190629	1
20190630	19
20190701	11
20190702	14
20190703	11
20190704	21
20190705	10
20190707	7
20190708	9
20190709	12
20190710	6
20190711	16
20190712	2
20190714	4
20190715	16
20190716	8
20190717	4
20190718	24
20190719	4
20190720	2
20190721	3
20190722	14
20190723	8
20190724	13
20190725	16
20190726	7
20190727	4
20190728	4
20190729	6
20190730	10
20190731	7
20190801	3
20190802	3
20190803	2
20190804	9
20190805	6
20190806	11
20190807	14
20190808	12
20190809	5
20190810	6
20190811	2
20190812	4
20190813	12
20190814	5
20190815	8
20190816	4
20190817	9
20190818	2
20190819	4
20190820	3
20190821	3
20190822	6
20190823	1
20190825	8
20190826	7
20190827	6
20190828	28
20190829	12
20190830	18
20190901	6
20190902	11
20190903	10
20190904	13
20190905	8
20190906	7
20190907	1
20190908	6
20190909	29
20190910	13
20190911	17
20190912	12
20190913	2
20190914	6
20190915	7
20190916	9
20190917	824
20190918	715
20190919	470
20190920	326
20190921	114
20190922	156
20190923	361
20190924	562
20190925	474
20190926	517
20190927	368
20190928	159
20190929	290
20190930	310
20191001	351
20191002	341
20191003	296
20191004	319
20191005	67
20191006	233
20191007	282
20191008	164
20191009	163
20191010	180
20191011	112
20191012	107
20191013	154
20191014	198
20191015	202
20191016	202
20191017	226
20191018	173
20191019	43
20191020	124
20191021	176
20191022	144
20191023	110
20191024	103
20191025	78
20191026	75
20191027	53
20191028	99
20191029	102
20191030	96
20191031	77
20191101	52
20191102	20
20191103	27
20191104	104
20191105	88
20191106	75
20191107	75
20191108	60
20191109	25
20191110	66
20191111	94
20191112	101
20191113	105
20191114	100
20191115	43
20191116	4
20191117	37
20191118	70
20191119	48
20191120	64
20191121	83
20191122	34
20191123	7
20191124	37
20191125	39
20191126	53
20191127	51
20191128	52
20191129	18
20191130	20
20191201	23
20191202	43
20191203	33
20191204	21
20191205	31
20191206	42
20191207	25
20191208	22
20191209	58
20191210	39
20191211	55
20191212	35
20191213	13
20191214	17
20191215	23
20191216	44
20191217	23
20191218	32
20191219	26
20191220	31
20191221	2
20191222	26
20191223	45
20191224	26
20191225	17
20191226	29
20191227	22
20191228	13
20191229	24
20191230	48
20191231	33
20200101	25
20200102	35
20200103	13
20200104	11
20200105	23
20200106	31
20200107	34
20200108	36
20200109	41
20200110	40
20200111	9
20200112	9
20200113	48
20200114	25
20200115	40
20200116	39
20200117	29
20200118	14
20200119	33
20200120	53
20200121	44
20200122	42
20200123	41
20200124	15
20200125	5
20200126	3
20200127	34
20200128	44
20200129	44
20200130	34
20200131	21
20200201	7
20200202	9
20200203	21
20200204	34
20200205	39
20200206	34
20200207	22
20200208	8
20200209	23
20200210	74
20200211	53
20200212	53
20200213	58
20200214	36
20200215	4
20200216	12
20200217	33
20200218	50
20200219	30
20200220	44
20200221	19
20200222	6
20200223	8
20200224	32
20200225	24
20200226	17
20200227	16
20200228	13
20200229	3
20200301	7
20200302	25
20200303	43
20200304	22
20200305	11
20200306	19
20200307	4
20200308	4
20200309	10
20200310	10
20200311	15
20200312	23
20200313	9
20200314	5
20200315	10
20200316	14
20200317	15
20200318	17
20200319	10
20200320	15
20200321	5
20200322	10
20200323	17
20200324	27
20200325	15
20200326	26
20200327	14
20200328	1
20200329	7
20200330	16
20200331	46
20200401	34
20200402	20
20200403	17
20200404	4
20200405	8
20200406	17
20200407	8
20200408	37
20200409	30
20200410	13
20200411	6
20200412	8
20200413	28
20200414	23
20200415	21
20200416	18
20200417	7
20200418	4
20200419	15
20200420	29
20200421	22
20200422	18
20200423	27
20200424	14
20200425	4
20200426	7
20200427	31
20200428	32
20200429	26
20200430	7
20200501	5
20200503	2
20200504	13
20200505	2
20200506	32
20200507	57
20200508	22
20200509	4
20200510	26
20200511	24
20200512	19
20200513	13
20200514	23
20200515	10
20200516	4
20200517	8
20200518	30
20200519	41
20200520	24
20200521	20
20200522	16
20200523	4
20200524	3
20200525	10
20200526	17
20200527	12
20200528	39
20200529	19
20200530	1
20200531	1
20200601	12
20200602	14
20200603	34
20200604	23
20200605	11
20200606	1
20200607	5
20200608	8
20200609	4
20200610	8
20200611	13
20200612	14
20200613	2
20200614	5
20200615	16
20200616	14
20200617	11
20200618	12
20200619	10
20200620	1
20200621	3
20200622	19
20200623	19
20200624	18
20200625	19
20200626	7
20200627	2
20200628	2
20200629	13
20200630	25
20200701	39
20200702	20
20200703	4
20200704	4
20200705	9
20200706	10
20200707	25
20200708	14
20200709	15
20200710	5
20200711	2
20200712	5
20200713	23
20200714	13
20200715	13
20200716	6
20200717	5
20200718	12
20200719	11
20200720	14
20200721	14
20200722	10
20200723	19
20200724	7
20200725	5
20200726	8
20200727	19
20200728	16
20200729	19
20200730	25
20200731	16
20200801	5
20200802	14
20200803	13
20200804	20
20200805	10
20200806	21
20200807	13
20200808	2
20200809	12
20200810	28
20200811	18
20200812	26
20200813	33
20200814	9
20200815	11
20200816	5
20200817	19
20200818	24
20200819	15
20200820	10
20200821	13
20200822	2
20200823	5
20200824	13
20200825	11
20200826	9
20200827	10
20200828	4
20200829	4
20200830	5
20200831	12
20200901	9
20200902	16
20200903	12
20200904	8
20200906	6
20200907	13
20200908	11
20200909	17
20200910	28
20200911	13
20200912	2
20200913	4
20200914	19
20200915	33
20200916	19
20200917	32
20200918	12
20200919	2
20200920	3
20200921	16
20200922	21
20200923	19
20200924	26
20200925	8
20200927	8
20200928	27
20200929	19
20200930	7
20201001	3
20201002	6
20201003	5
20201004	7
20201005	5
20201006	17
20201007	43
20201008	30
20201009	113
20201010	37
20201011	76
20201012	97
20201013	62
20201014	43
20201015	56
20201016	28
20201017	9
20201018	14
20201019	72
20201020	41
20201021	24
20201022	26
20201023	21
20201024	2
20201025	11
20201026	31
20201027	23
20201028	18
20201029	30
20201030	17
20201031	4
20201101	5
20201102	30
20201103	19
20201104	35
20201105	18
20201106	14
20201108	13
20201109	12
20201110	31
20201111	50
20201112	17
20201113	16
20201114	5
20201115	8
20201116	22
20201117	22
20201118	15
20201119	17
20201120	8
20201121	1
20201122	2
20201123	13
20201124	21
20201125	19
20201126	14
20201127	13
20201128	4
20201129	8
20201130	23
20201201	24
20201202	10
20201203	16
20201204	9
20201205	1
20201206	5
20201207	18
20201208	16
20201209	23
20201210	25
20201211	15
20201212	3
20201213	20
20201214	18
20201215	12
20201216	13
20201217	7
20201218	6
20201219	2
20201220	3
20201221	3
20201222	12
20201223	27
20201224	11
20201225	2
20201226	1
20201227	3
20201228	20
20201229	8
20201230	16
20201231	12
20210101	26
20210102	3
20210103	15
20210104	18
20210105	14
20210106	20
20210107	38
20210108	18
20210109	2
20210110	5
20210111	17
20210112	25
20210113	19
20210114	35
20210115	12
20210116	3
20210117	5
20210118	26
20210119	18
20210120	21
20210121	13
20210122	7
20210123	3
20210124	3
20210125	12
20210126	7
20210127	3
20210128	17
20210129	13
20210130	1
20210131	3
20210201	18
20210202	12
20210203	12
20210204	13
20210205	11
20210206	1
20210207	7
20210208	26
20210209	19
20210210	18
20210211	5
20210212	2
20210213	5
20210214	14
20210215	13
20210216	14
20210217	7
20210218	6
20210219	6
20210220	2
20210221	2
20210222	7
20210223	22
20210224	12
20210225	21
20210226	13
20210227	5
20210301	5
20210302	13
20210303	12
20210304	13
20210305	5
20210307	2
20210308	7
20210309	9
20210310	13
20210311	8
20210312	4
20210313	2
20210314	8
20210315	16
20210316	15
20210317	11
20210318	13
20210319	8
20210320	5
20210322	11
20210323	10
20210324	9
20210325	18
20210326	11
20210327	3
20210328	5
20210329	4
20210330	9
20210331	8
20210401	5
20210402	5
20210403	1
20210404	5
20210405	8
20210406	11
20210407	10
20210408	6
20210409	4
20210411	3
20210412	12
20210413	15
20210414	7
20210415	9
20210416	3
20210418	2
20210419	8
20210420	12
20210421	9
20210422	17
20210423	13
20210424	2
20210425	2
20210426	10
20210427	6
20210428	7
20210429	5
20210430	6
