# Supplementary material for: The impact of African swine fever news sentiment on the Korean meat market
Source: PLoS One. 2023 Jun 30;18(6):e0286520. doi: 10.1371/journal.pone.0286520 (PMC10313005; doi:10.1371/journal.pone.0286520)
Supplement: S3 Data — (XLSX) [file pone.0286520.s009.xlsx]

## Sheet: Daily data
original daily score			daily sum			daily average			original weekly score			weekly sum				MinMax Normalization
date	score		date	score		date	score		week	score		year	week	score		year	week	Sentiment index
2019-09-01	-7		2019-09-01	-26		2019-09-01	-7.42857		35	-7.42857		2019	35	-7.42857		2019	35	1		MAX	-7.42857
2019-09-01	-4		2019-09-02	-20		2019-09-02	-4		36	-4		2019	36	-26.9726		2019	36	0.544295		MIN	-50.3161
2019-09-01	-6		2019-09-03	-16		2019-09-03	-2.46154		36	-2.46154		2019	37	-38.3695		2019	37	0.278557
2019-09-01	-5		2019-09-04	-35		2019-09-04	-5		36	-5		2019	38	-46.0028		2019	38	0.100572
2019-09-01	-4		2019-09-05	-12		2019-09-05	-2.4		36	-2.4		2019	39	-50.3161		2019	39	0
2019-09-01	0		2019-09-06	-20		2019-09-06	-5		36	-5		2019	40	-46.1693		2019	40	0.0966892
2019-09-02	-3		2019-09-07	-1		2019-09-07	-1		36	-1		2019	41	-43.3606		2019	41	0.162179
2019-09-02	0		2019-09-08	-32		2019-09-08	-7.11111		36	-7.11111		2019	42	-40.5979		2019	42	0.226597
2019-09-02	-1		2019-09-09	-97		2019-09-09	-6.25806		37	-6.25806		2019	43	-41.5274		2019	43	0.204924
2019-09-02	-3		2019-09-10	-44		2019-09-10	-6.28571		37	-6.28571		2019	44	-36.5366		2019	44	0.321293
2019-09-02	-2		2019-09-11	-63		2019-09-11	-6.63158		37	-6.63158		2019	45	-35.5095		2019	45	0.345242
2019-09-02	-4		2019-09-12	-35		2019-09-12	-5.38462		37	-5.38462		2019	46	-33.8595		2019	46	0.383714
2019-09-02	-4		2019-09-13	-7		2019-09-13	-4.66667		37	-4.66667		2019	47	-30.2362		2019	47	0.4682
2019-09-02	-3		2019-09-14	-11		2019-09-14	-3.14286		37	-3.14286		2019	48	-32.8649		2019	48	0.406907
2019-09-02	0		2019-09-15	-24		2019-09-15	-6		37	-6		2019	49	-35.7315		2019	49	0.340065
2019-09-03	0		2019-09-16	-23		2019-09-16	-4.6		38	-4.6		2019	50	-30.939		2019	50	0.451812
2019-09-03	0		2019-09-17	-3034		2019-09-17	-7.17258		38	-7.17258		2019	51	-29.8436		2019	51	0.477353
2019-09-03	-5		2019-09-18	-2500		2019-09-18	-6.8306		38	-6.8306		2019	52	-31.2435		2019	52	0.444713
2019-09-03	-3		2019-09-19	-1465		2019-09-19	-6.11691		38	-6.11691		2020	1	-32.6761		2020	1	0.411309
2019-09-03	0		2019-09-20	-1159		2019-09-20	-6.89881		38	-6.89881		2020	2	-34.7967		2020	2	0.361863
2019-09-03	0		2019-09-21	-474		2019-09-21	-8.0339		38	-8.0339		2020	3	-34.7866		2020	3	0.362098
2019-09-03	-3		2019-09-22	-508		2019-09-22	-6.35		38	-6.35		2020	4	-36.9173		2020	4	0.312418
2019-09-03	0		2019-09-23	-1367		2019-09-23	-7.2328		39	-7.2328		2020	5	-38.0023		2020	5	0.287118
2019-09-03	-1		2019-09-24	-2244		2019-09-24	-7.77816		39	-7.77816		2020	6	-38.0684		2020	6	0.285577
2019-09-03	-1		2019-09-25	-1694		2019-09-25	-6.98557		39	-6.98557		2020	7	-33.4509		2020	7	0.393243
2019-09-03	-1		2019-09-26	-1770		2019-09-26	-6.69187		39	-6.69187		2020	8	-26.7757		2020	8	0.548887
2019-09-03	-2		2019-09-27	-1304		2019-09-27	-6.89947		39	-6.89947		2020	9	-29.8706		2020	9	0.476723
2019-09-04	-5		2019-09-28	-603		2019-09-28	-7.22156		39	-7.22156		2020	10	-28.5127		2020	10	0.508385
2019-09-04	-5		2019-09-29	-1126		2019-09-29	-7.50667		39	-7.50667		2020	11	-31.2318		2020	11	0.444984
2019-09-04	-3		2019-09-30	-995		2019-09-30	-6.18012		40	-6.18012		2020	12	-32.9623		2020	12	0.404635
2019-09-04	-4		2019-10-01	-1194		2019-10-01	-6.68908		40	-6.68908		2020	13	-34.2692		2020	13	0.374162
2019-09-04	1		2019-10-02	-1190		2019-10-02	-6.8		40	-6.8		2020	14	-39.5761		2020	14	0.250422
2019-09-04	-3		2019-10-03	-1093		2019-10-03	-7.16721		40	-7.16721		2020	15	-34.3069		2020	15	0.373284
2019-09-04	-1		2019-10-04	-1169		2019-10-04	-7.12805		40	-7.12805		2020	16	-36.4838		2020	16	0.322526
2019-09-04	-2		2019-10-05	-180		2019-10-05	-5.07042		40	-5.07042		2020	17	-28.6385		2020	17	0.505452
2019-09-04	0		2019-10-06	-849		2019-10-06	-7.13445		40	-7.13445		2020	18	-27.4923		2020	18	0.532178
2019-09-04	-2		2019-10-07	-751		2019-10-07	-5.17931		41	-5.17931		2020	19	-33.191		2020	19	0.399303
2019-09-04	-2		2019-10-08	-404		2019-10-08	-4.75294		41	-4.75294		2020	20	-27.1303		2020	20	0.540619
2019-09-04	-4		2019-10-09	-552		2019-10-09	-6.61078		41	-6.61078		2020	21	-29.0352		2020	21	0.496202
2019-09-04	-5		2019-10-10	-495		2019-10-10	-5.32258		41	-5.32258		2020	22	-25.8109		2020	22	0.571383
2019-09-05	-2		2019-10-11	-326		2019-10-11	-5.47899		41	-5.47899		2020	23	-24.0619		2020	23	0.612164
2019-09-05	-1		2019-10-12	-519		2019-10-12	-9.18584		41	-9.18584		2020	24	-25.4433		2020	24	0.579954
2019-09-05	1		2019-10-13	-543		2019-10-13	-6.83019		41	-6.83019		2020	25	-27.53		2020	25	0.531299
2019-09-05	-2		2019-10-14	-570		2019-10-14	-5.42857		42	-5.42857		2020	26	-25.6395		2020	26	0.57538
2019-09-05	-1		2019-10-15	-618		2019-10-15	-5.85782		42	-5.85782		2020	27	-32.1972		2020	27	0.422474
2019-09-05	-2		2019-10-16	-729		2019-10-16	-7.00962		42	-7.00962		2020	28	-32.4386		2020	28	0.416846
2019-09-05	2		2019-10-17	-673		2019-10-17	-5.85217		42	-5.85217		2020	29	-34.0618		2020	29	0.378999
2019-09-05	-4		2019-10-18	-490		2019-10-18	-5.50562		42	-5.50562		2020	30	-23.7789		2020	30	0.618762
2019-09-05	-3		2019-10-19	-113		2019-10-19	-5.02222		42	-5.02222		2020	31	-28.3095		2020	31	0.513125
2019-09-06	-3		2019-10-20	-379		2019-10-20	-5.92188		42	-5.92188		2020	32	-32.6488		2020	32	0.411945
2019-09-06	-4		2019-10-21	-548		2019-10-21	-6.02198		43	-6.02198		2020	33	-31.9731		2020	33	0.4277
2019-09-06	-3		2019-10-22	-423		2019-10-22	-5.67785		43	-5.67785		2020	34	-30.2937		2020	34	0.466858
2019-09-06	-2		2019-10-23	-363		2019-10-23	-6.36842		43	-6.36842		2020	35	-29.9918		2020	35	0.473898
2019-09-06	-6		2019-10-24	-309		2019-10-24	-5.88571		43	-5.88571		2020	36	-29.2985		2020	36	0.490063
2019-09-06	-1		2019-10-25	-234		2019-10-25	-5.92405		43	-5.92405		2020	37	-40.5809		2020	37	0.226993
2019-09-06	-1		2019-10-26	-226		2019-10-26	-5.79487		43	-5.79487		2020	38	-29.5528		2020	38	0.484133
2019-09-07	-1		2019-10-27	-161		2019-10-27	-5.85455		43	-5.85455		2020	39	-30.9999		2020	39	0.450392
2019-09-08	-4		2019-10-28	-245		2019-10-28	-4.75728		44	-4.75728		2020	40	-39.5595		2020	40	0.250809
2019-09-08	-4		2019-10-29	-346		2019-10-29	-6.5283		44	-6.5283		2020	41	-45.9175		2020	41	0.102562
2019-09-08	-6		2019-10-30	-266		2019-10-30	-5.37374		44	-5.37374		2020	42	-41.7382		2020	42	0.200008
2019-09-08	-1		2019-10-31	-161		2019-10-31	-4.12821		44	-4.12821		2020	43	-41.415		2020	43	0.207545
2019-09-08	-2		2019-11-01	-148		2019-11-01	-5.58491		44	-5.58491		2020	44	-39.3119		2020	44	0.256583
2019-09-08	-7		2019-11-02	-64		2019-11-02	-6.09524		44	-6.09524		2020	45	-27.529		2020	45	0.531321
2019-09-08	-5		2019-11-03	-59		2019-11-03	-4.06897		44	-4.06897		2020	46	-35.445		2020	46	0.346747
2019-09-08	-3		2019-11-04	-287		2019-11-04	-5.41509		45	-5.41509		2020	47	-26.5883		2020	47	0.553255
2019-09-09	-5		2019-11-05	-241		2019-11-05	-5.35556		45	-5.35556		2020	48	-35.8386		2020	48	0.337568
2019-09-09	-2		2019-11-06	-204		2019-11-06	-5.23077		45	-5.23077		2020	49	-44.51		2020	49	0.13538
2019-09-09	-4		2019-11-07	-214		2019-11-07	-5.63158		45	-5.63158		2020	50	-41.3712		2020	50	0.208568
2019-09-09	-6		2019-11-08	-139		2019-11-08	-4.48387		45	-4.48387		2020	51	-36.1415		2020	51	0.330506
2019-09-09	-2		2019-11-09	-66		2019-11-09	-5.28		45	-5.28		2020	52	-26.6552		2020	52	0.551697
2019-09-09	-5		2019-11-10	-146		2019-11-10	-4.11268		45	-4.11268		2021	1	-44.2421		2021	1	0.141626
2019-09-09	-6		2019-11-11	-184		2019-11-11	-3.87368		46	-3.87368		2021	2	-41.2171		2021	2	0.21216
2019-09-09	-2		2019-11-12	-358		2019-11-12	-6.95146		46	-6.95146		2021	3	-35.9418		2021	3	0.335163
2019-09-09	-3		2019-11-13	-318		2019-11-13	-5.94393		46	-5.94393		2021	4	-29.2167		2021	4	0.491971
2019-09-09	-6		2019-11-14	-320		2019-11-14	-6.33663		46	-6.33663		2021	5	-35.8759		2021	5	0.336698
2019-09-09	0		2019-11-15	-110		2019-11-15	-5		46	-5		2021	6	-39.27		2021	6	0.25756
2019-09-09	-1		2019-11-16	-4		2019-11-16	-1.6		46	-1.6		2021	7	-42.3		2021	7	0.18691
2019-09-09	-2		2019-11-17	-81		2019-11-17	-4.15385		46	-4.15385		2021	8	-33.1088		2021	8	0.40122
2019-09-09	-2		2019-11-18	-123		2019-11-18	-3.36986		47	-3.36986		2021	9	-23.0945		2021	9	0.634721
2019-09-09	-5		2019-11-19	-90		2019-11-19	-3.67347		47	-3.67347		2021	10	-37.946		2021	10	0.28843
2019-09-09	-4		2019-11-20	-112		2019-11-20	-3.44615		47	-3.44615		2021	11	-28.9242		2021	11	0.49879
2019-09-09	-4		2019-11-21	-251		2019-11-21	-5.90588		47	-5.90588		2021	12	-35.8045		2021	12	0.338365
2019-09-09	-2		2019-11-22	-62		2019-11-22	-3.875		47	-3.875		2021	13	-21.9		2021	13	0.662573
2019-09-09	-6		2019-11-23	-25		2019-11-23	-5.55556		47	-5.55556		2021	14	-27.3949		2021	14	0.534448
2019-09-09	-1		2019-11-24	-86		2019-11-24	-4.41026		47	-4.41026		2021	15	-24.9048		2021	15	0.592511
2019-09-09	-1		2019-11-25	-85		2019-11-25	-3.95349		48	-3.95349		2021	16	-40.1838		2021	16	0.236253
2019-09-09	-5		2019-11-26	-87		2019-11-26	-3.16364		48	-3.16364		2021	17	-25.2		2021	17	0.585627
2019-09-09	0		2019-11-27	-116		2019-11-27	-4.46154		48	-4.46154		2021	18	-31.0238		2021	18	0.449835
2019-09-09	-2		2019-11-28	-123		2019-11-28	-4.64151		48	-4.64151		2021	19	-30.5812		2021	19	0.460155
2019-09-09	-2		2019-11-29	-35		2019-11-29	-3.68421		48	-3.68421		2021	20	-18.7143		2021	20	0.736853
2019-09-09	-5		2019-11-30	-67		2019-11-30	-6.09091		48	-6.09091		2021	21	-25.3333		2021	21	0.582518
2019-09-09	-3		2019-12-01	-79		2019-12-01	-6.86957		48	-6.86957		2021	22	-24.5444		2021	22	0.600913
2019-09-09	-2		2019-12-02	-65		2019-12-02	-2.95455		49	-2.95455		2021	23	-25.7286		2021	23	0.573303
2019-09-09	-7		2019-12-03	-76		2019-12-03	-5.06667		49	-5.06667		2021	24	-20.8095		2021	24	0.687999
2019-09-09	-2		2019-12-04	-56		2019-12-04	-5.09091		49	-5.09091		2021	25	-24.2333		2021	25	0.608167
2019-09-10	-1		2019-12-05	-66		2019-12-05	-4.25806		49	-4.25806		2021	26	-23.5238		2021	26	0.624711
2019-09-10	-3		2019-12-06	-107		2019-12-06	-4.97674		49	-4.97674		2021	27	-23.3429		2021	27	0.62893
2019-09-10	-6		2019-12-07	-109		2019-12-07	-8.38462		49	-8.38462		2021	28	-31.3788		2021	28	0.441558
2019-09-10	-4		2019-12-08	-65		2019-12-08	-5		49	-5		2021	29	-24.1714		2021	29	0.60961
2019-09-10	-2		2019-12-09	-148		2019-12-09	-5.10345		50	-5.10345		2021	30	-33.7143		2021	30	0.387101
2019-09-10	-2		2019-12-10	-76		2019-12-10	-3.70732		50	-3.70732		2021	31	-31.3647		2021	31	0.441887
2019-09-10	-3		2019-12-11	-116		2019-12-11	-4.14286		50	-4.14286		2021	32	-30.904		2021	32	0.452627
2019-09-10	-4		2019-12-12	-67		2019-12-12	-3.52632		50	-3.52632		2021	33	-35.637		2021	33	0.34227
2019-09-10	-2		2019-12-13	-23		2019-12-13	-3.28571		50	-3.28571		2021	34	-35.7154		2021	34	0.340442
2019-09-10	-2		2019-12-14	-66		2019-12-14	-7.33333		50	-7.33333		2021	35	-23.9214		2021	35	0.615439
2019-09-10	-4		2019-12-15	-48		2019-12-15	-3.84		50	-3.84		2021	36	-28.5513		2021	36	0.507486
2019-09-10	-5		2019-12-16	-84		2019-12-16	-3.73333		51	-3.73333		2021	37	-29.1222		2021	37	0.494173
2019-09-10	-6		2019-12-17	-56		2019-12-17	-4.48		51	-4.48		2021	38	-20.9619		2021	38	0.684446
2019-09-11	-9		2019-12-18	-62		2019-12-18	-3.75758		51	-3.75758		2021	39	-23.3667		2021	39	0.628375
2019-09-11	-6		2019-12-19	-42		2019-12-19	-3		51	-3		2021	40	-37.6417		2021	40	0.295527
2019-09-11	-1		2019-12-20	-75		2019-12-20	-4.6875		51	-4.6875		2021	41	-33.1077		2021	41	0.401245
2019-09-11	-3		2019-12-21	-10		2019-12-21	-5		51	-5		2021	42	-39.206		2021	42	0.259053
2019-09-11	0		2019-12-22	-70		2019-12-22	-5.18519		51	-5.18519		2021	43	-29.953		2021	43	0.474802
2019-09-11	-5		2019-12-23	-105		2019-12-23	-4.375		52	-4.375		2021	44	-24.7817		2021	44	0.595379
2019-09-11	-4		2019-12-24	-65		2019-12-24	-4.81481		52	-4.81481		2021	45	-28.8325		2021	45	0.500929
2019-09-11	-1		2019-12-25	-31		2019-12-25	-3.44444		52	-3.44444		2021	46	-35.0964		2021	46	0.354875
2019-09-11	-2		2019-12-26	-54		2019-12-26	-3.6		52	-3.6		2021	47	-34.2212		2021	47	0.375282
2019-09-11	-2		2019-12-27	-27		2019-12-27	-2.34783		52	-2.34783		2021	48	-41.1897		2021	48	0.212797
2019-09-11	-2		2019-12-28	-57		2019-12-28	-8.14286		52	-8.14286		2021	49	-43.6232		2021	49	0.156056
2019-09-11	-4		2019-12-29	-61		2019-12-29	-4.51852		52	-4.51852		2021	50	-47.6896		2021	50	0.0612413
2019-09-11	-5		2019-12-30	-68		2019-12-30	-2.72		1	-2.72		2021	51	-39.2		2021	51	0.259192
2019-09-11	-5		2019-12-31	-56		2019-12-31	-3.29412		1	-3.29412		2021	52	-31.527		2021	52	0.438103
2019-09-11	-4		2020-01-01	-64		2020-01-01	-6.73684		1	-6.73684
2019-09-11	-3		2020-01-02	-55		2020-01-02	-5.5		1	-5.5
2019-09-11	-6		2020-01-03	-19		2020-01-03	-3.45455		1	-3.45455
2019-09-11	-1		2020-01-04	-18		2020-01-04	-4.5		1	-4.5
2019-09-12	-2		2020-01-05	-55		2020-01-05	-6.47059		1	-6.47059
2019-09-12	-2		2020-01-06	-46		2020-01-06	-5.41176		2	-5.41176
2019-09-12	-3		2020-01-07	-37		2020-01-07	-4.625		2	-4.625
2019-09-12	-3		2020-01-08	-65		2020-01-08	-5.2		2	-5.2
2019-09-12	-6		2020-01-09	-82		2020-01-09	-5.65517		2	-5.65517
2019-09-12	-2		2020-01-10	-82		2020-01-10	-3.90476		2	-3.90476
2019-09-12	-4		2020-01-11	-26		2020-01-11	-5.2		2	-5.2
2019-09-12	-2		2020-01-12	-36		2020-01-12	-4.8		2	-4.8
2019-09-12	-4		2020-01-13	-130		2020-01-13	-5.30612		3	-5.30612
2019-09-12	-4		2020-01-14	-41		2020-01-14	-3.15385		3	-3.15385
2019-09-12	-2		2020-01-15	-100		2020-01-15	-4.87805		3	-4.87805
2019-09-12	-1		2020-01-16	-99		2020-01-16	-4.82927		3	-4.82927
2019-09-13	-3		2020-01-17	-92		2020-01-17	-5.93548		3	-5.93548
2019-09-13	-4		2020-01-18	-45		2020-01-18	-5.625		3	-5.625
2019-09-14	-4		2020-01-19	-86		2020-01-19	-5.05882		3	-5.05882
2019-09-14	-5		2020-01-20	-128		2020-01-20	-4.74074		4	-4.74074
2019-09-14	0		2020-01-21	-114		2020-01-21	-5.06667		4	-5.06667
2019-09-14	-1		2020-01-22	-125		2020-01-22	-5.81395		4	-5.81395
2019-09-14	0		2020-01-23	-137		2020-01-23	-6.22727		4	-6.22727
2019-09-14	-1		2020-01-24	-53		2020-01-24	-6.23529		4	-6.23529
2019-09-15	-3		2020-01-25	-13		2020-01-25	-4.33333		4	-4.33333
2019-09-15	-3		2020-01-26	-9		2020-01-26	-4.5		4	-4.5
2019-09-15	-5		2020-01-27	-115		2020-01-27	-6.38889		5	-6.38889
2019-09-15	-2		2020-01-28	-129		2020-01-28	-5.48936		5	-5.48936
2019-09-15	-4		2020-01-29	-114		2020-01-29	-4.85106		5	-4.85106
2019-09-15	-6		2020-01-30	-102		2020-01-30	-5.82857		5	-5.82857
2019-09-15	-1		2020-01-31	-44		2020-01-31	-4		5	-4
2019-09-16	-4		2020-02-01	-20		2020-02-01	-4.44444		5	-4.44444
2019-09-16	0		2020-02-02	-35		2020-02-02	-7		5	-7
2019-09-16	0		2020-02-03	-66		2020-02-03	-5.73913		6	-5.73913
2019-09-16	-5		2020-02-04	-87		2020-02-04	-4.83333		6	-4.83333
2019-09-16	-2		2020-02-05	-113		2020-02-05	-5.65		6	-5.65
2019-09-16	-4		2020-02-06	-94		2020-02-06	-5.52941		6	-5.52941
2019-09-16	-2		2020-02-07	-57		2020-02-07	-4.95652		6	-4.95652
2019-09-16	-3		2020-02-08	-32		2020-02-08	-6.4		6	-6.4
2019-09-16	-3		2020-02-09	-62		2020-02-09	-4.96		6	-4.96
2019-09-17	-2		2020-02-10	-199		2020-02-10	-5.45205		7	-5.45205
2019-09-17	-4		2020-02-11	-152		2020-02-11	-5.52727		7	-5.52727
2019-09-17	-3		2020-02-12	-100		2020-02-12	-3.57143		7	-3.57143
2019-09-17	-4		2020-02-13	-150		2020-02-13	-5.08475		7	-5.08475
2019-09-17	-4		2020-02-14	-98		2020-02-14	-5.6		7	-5.6
2019-09-17	-3		2020-02-15	-9		2020-02-15	-3.6		7	-3.6
2019-09-17	-6		2020-02-16	-30		2020-02-16	-4.61538		7	-4.61538
2019-09-17	-5		2020-02-17	-60		2020-02-17	-3.75		8	-3.75
2019-09-17	-3		2020-02-18	-108		2020-02-18	-4.23529		8	-4.23529
2019-09-17	-6		2020-02-19	-54		2020-02-19	-3.375		8	-3.375
2019-09-17	-1		2020-02-20	-104		2020-02-20	-4.52174		8	-4.52174
2019-09-17	-1		2020-02-21	-41		2020-02-21	-4.1		8	-4.1
2019-09-17	-6		2020-02-22	-9		2020-02-22	-2.57143		8	-2.57143
2019-09-17	-4		2020-02-23	-19		2020-02-23	-4.22222		8	-4.22222
2019-09-17	-5		2020-02-24	-77		2020-02-24	-4.66667		9	-4.66667
2019-09-17	-4		2020-02-25	-46		2020-02-25	-4		9	-4
2019-09-17	-6		2020-02-26	-37		2020-02-26	-4.11111		9	-4.11111
2019-09-17	-5		2020-02-27	-47		2020-02-27	-4.7		9	-4.7
2019-09-17	-3		2020-02-28	-29		2020-02-28	-4.14286		9	-4.14286
2019-09-17	-6		2020-02-29	-10		2020-02-29	-5		9	-5
2019-09-17	-4		2020-03-01	-13		2020-03-01	-3.25		9	-3.25
2019-09-17	-7		2020-03-02	-65		2020-03-02	-5		10	-5
2019-09-17	-5		2020-03-03	-93		2020-03-03	-4.22727		10	-4.22727
2019-09-17	-7		2020-03-04	-51		2020-03-04	-4.43478		10	-4.43478
2019-09-17	-4		2020-03-05	-30		2020-03-05	-4.61538		10	-4.61538
2019-09-17	-4		2020-03-06	-36		2020-03-06	-4.23529		10	-4.23529
2019-09-17	-1		2020-03-07	-8		2020-03-07	-3.2		10	-3.2
2019-09-17	-5		2020-03-08	-7		2020-03-08	-2.8		10	-2.8
2019-09-17	-2		2020-03-09	-21		2020-03-09	-3.5		11	-3.5
2019-09-17	-2		2020-03-10	-22		2020-03-10	-4		11	-4
2019-09-17	-6		2020-03-11	-23		2020-03-11	-3.28571		11	-3.28571
2019-09-17	-2		2020-03-12	-57		2020-03-12	-4.75		11	-4.75
2019-09-17	-4		2020-03-13	-19		2020-03-13	-3.8		11	-3.8
2019-09-17	-3		2020-03-14	-20		2020-03-14	-5.71429		11	-5.71429
2019-09-17	-5		2020-03-15	-34		2020-03-15	-6.18182		11	-6.18182
2019-09-17	-3		2020-03-16	-44		2020-03-16	-5.5		12	-5.5
2019-09-17	-3		2020-03-17	-51		2020-03-17	-6.375		12	-6.375
2019-09-17	-4		2020-03-18	-43		2020-03-18	-4.77778		12	-4.77778
2019-09-17	-5		2020-03-19	-31		2020-03-19	-5.16667		12	-5.16667
2019-09-17	-8		2020-03-20	-34		2020-03-20	-4		12	-4
2019-09-17	-6		2020-03-21	-11		2020-03-21	-3.14286		12	-3.14286
2019-09-17	-7		2020-03-22	-22		2020-03-22	-4		12	-4
2019-09-17	-5		2020-03-23	-56		2020-03-23	-5.89474		13	-5.89474
2019-09-17	-3		2020-03-24	-80		2020-03-24	-5.71429		13	-5.71429
2019-09-17	-2		2020-03-25	-37		2020-03-25	-4.93333		13	-4.93333
2019-09-17	-1		2020-03-26	-70		2020-03-26	-5.18519		13	-5.18519
2019-09-17	-2		2020-03-27	-39		2020-03-27	-4.875		13	-4.875
2019-09-17	-5		2020-03-28	-4		2020-03-28	-2.66667		13	-2.66667
2019-09-17	-8		2020-03-29	-20		2020-03-29	-5		13	-5
2019-09-17	-1		2020-03-30	-50		2020-03-30	-5.88235		14	-5.88235
2019-09-17	-3		2020-03-31	-154		2020-03-31	-6.55319		14	-6.55319
2019-09-17	-5		2020-04-01	-106		2020-04-01	-6.05714		14	-6.05714
2019-09-17	-1		2020-04-02	-62		2020-04-02	-5.63636		14	-5.63636
2019-09-17	-4		2020-04-03	-48		2020-04-03	-5.64706		14	-5.64706
2019-09-17	-4		2020-04-04	-6		2020-04-04	-3		14	-3
2019-09-17	-2		2020-04-05	-34		2020-04-05	-6.8		14	-6.8
2019-09-17	-2		2020-04-06	-38		2020-04-06	-4.47059		15	-4.47059
2019-09-17	-3		2020-04-07	-17		2020-04-07	-3.4		15	-3.4
2019-09-17	0		2020-04-08	-78		2020-04-08	-4.10526		15	-4.10526
2019-09-17	-2		2020-04-09	-86		2020-04-09	-5.93103		15	-5.93103
2019-09-17	-3		2020-04-10	-28		2020-04-10	-4		15	-4
2019-09-17	-2		2020-04-11	-28		2020-04-11	-8		15	-8
2019-09-17	-7		2020-04-12	-22		2020-04-12	-4.4		15	-4.4
2019-09-17	-1		2020-04-13	-71		2020-04-13	-4.58065		16	-4.58065
2019-09-17	-3		2020-04-14	-56		2020-04-14	-4.66667		16	-4.66667
2019-09-17	-2		2020-04-15	-77		2020-04-15	-6.69565		16	-6.69565
2019-09-17	-3		2020-04-16	-60		2020-04-16	-6.31579		16	-6.31579
2019-09-17	-3		2020-04-17	-12		2020-04-17	-3		16	-3
2019-09-17	-3		2020-04-18	-19		2020-04-18	-7.6		16	-7.6
2019-09-17	-3		2020-04-19	-29		2020-04-19	-3.625		16	-3.625
2019-09-17	-2		2020-04-20	-82		2020-04-20	-5.46667		17	-5.46667
2019-09-17	-4		2020-04-21	-45		2020-04-21	-4.09091		17	-4.09091
2019-09-17	-3		2020-04-22	-42		2020-04-22	-4.66667		17	-4.66667
2019-09-17	-4		2020-04-23	-72		2020-04-23	-5.14286		17	-5.14286
2019-09-17	-4		2020-04-24	-32		2020-04-24	-4.57143		17	-4.57143
2019-09-17	-7		2020-04-25	-3		2020-04-25	-1.2		17	-1.2
2019-09-17	-5		2020-04-26	-14		2020-04-26	-3.5		17	-3.5
2019-09-17	-5		2020-04-27	-82		2020-04-27	-5.65517		18	-5.65517
2019-09-17	-3		2020-04-28	-72		2020-04-28	-4.23529		18	-4.23529
2019-09-17	-5		2020-04-29	-88		2020-04-29	-6.51852		18	-6.51852
2019-09-17	-3		2020-04-30	-11		2020-04-30	-2.75		18	-2.75
2019-09-17	-6		2020-05-01	-9		2020-05-01	-3		18	-3
2019-09-17	-6		2020-05-03	-8		2020-05-03	-5.33333		18	-5.33333
2019-09-17	-2		2020-05-04	-29		2020-05-04	-3.86667		19	-3.86667
2019-09-17	-1		2020-05-05	-5		2020-05-05	-3.33333		19	-3.33333
2019-09-17	-2		2020-05-06	-92		2020-05-06	-5.57576		19	-5.57576
2019-09-17	-3		2020-05-07	-177		2020-05-07	-6.10345		19	-6.10345
2019-09-17	-6		2020-05-08	-61		2020-05-08	-5.30435		19	-5.30435
2019-09-17	-4		2020-05-09	-14		2020-05-09	-5.6		19	-5.6
2019-09-17	-5		2020-05-10	-46		2020-05-10	-3.40741		19	-3.40741
2019-09-17	-5		2020-05-11	-37		2020-05-11	-2.84615		20	-2.84615
2019-09-17	-1		2020-05-12	-29		2020-05-12	-3.22222		20	-3.22222
2019-09-17	-4		2020-05-13	-24		2020-05-13	-3.42857		20	-3.42857
2019-09-17	-5		2020-05-14	-65		2020-05-14	-5.41667		20	-5.41667
2019-09-17	-1		2020-05-15	-21		2020-05-15	-4.66667		20	-4.66667
2019-09-17	-4		2020-05-16	-7		2020-05-16	-2.8		20	-2.8
2019-09-17	-3		2020-05-17	-19		2020-05-17	-4.75		20	-4.75
2019-09-17	-4		2020-05-18	-95		2020-05-18	-6.12903		21	-6.12903
2019-09-17	-6		2020-05-19	-108		2020-05-19	-5.14286		21	-5.14286
2019-09-17	-3		2020-05-20	-62		2020-05-20	-4.76923		21	-4.76923
2019-09-17	-2		2020-05-21	-52		2020-05-21	-5.2		21	-5.2
2019-09-17	-4		2020-05-22	-28		2020-05-22	-3.29412		21	-3.29412
2019-09-17	-4		2020-05-23	-3		2020-05-23	-1.5		21	-1.5
2019-09-17	-1		2020-05-24	-6		2020-05-24	-3		21	-3
2019-09-17	-3		2020-05-25	-19		2020-05-25	-3.45455		22	-3.45455
2019-09-17	-6		2020-05-26	-34		2020-05-26	-3.77778		22	-3.77778
2019-09-17	-1		2020-05-27	-24		2020-05-27	-3.42857		22	-3.42857
2019-09-17	-3		2020-05-28	-115		2020-05-28	-5.75		22	-5.75
2019-09-17	-4		2020-05-29	-74		2020-05-29	-7.4		22	-7.4
2019-09-17	-5		2020-05-30	0		2020-05-30	0		22	0
2019-09-17	-5		2020-05-31	-2		2020-05-31	-2		22	-2
2019-09-17	-2		2020-06-01	-24		2020-06-01	-3.42857		23	-3.42857
2019-09-17	-1		2020-06-02	-27		2020-06-02	-3.6		23	-3.6
2019-09-17	-3		2020-06-03	-56		2020-06-03	-3.2		23	-3.2
2019-09-17	-4		2020-06-04	-54		2020-06-04	-4.5		23	-4.5
2019-09-17	0		2020-06-05	-24		2020-06-05	-4		23	-4
2019-09-17	-4		2020-06-06	-3		2020-06-06	-3		23	-3
2019-09-17	-5		2020-06-07	-7		2020-06-07	-2.33333		23	-2.33333
2019-09-17	-6		2020-06-08	-13		2020-06-08	-2.88889		24	-2.88889
2019-09-17	-10		2020-06-09	-8		2020-06-09	-3.2		24	-3.2
2019-09-17	-7		2020-06-10	-34		2020-06-10	-6.18182		24	-6.18182
2019-09-17	-6		2020-06-11	-33		2020-06-11	-4.71429		24	-4.71429
2019-09-17	-2		2020-06-12	-33		2020-06-12	-4.125		24	-4.125
2019-09-17	-4		2020-06-13	-4		2020-06-13	-2.66667		24	-2.66667
2019-09-17	-5		2020-06-14	-5		2020-06-14	-1.66667		24	-1.66667
2019-09-17	0		2020-06-15	-44		2020-06-15	-4.88889		25	-4.88889
2019-09-17	-4		2020-06-16	-37		2020-06-16	-4.93333		25	-4.93333
2019-09-17	-1		2020-06-17	-30		2020-06-17	-4.28571		25	-4.28571
2019-09-17	-5		2020-06-18	-37		2020-06-18	-5.28571		25	-5.28571
2019-09-17	-3		2020-06-19	-20		2020-06-19	-3.63636		25	-3.63636
2019-09-17	-2		2020-06-20	-3		2020-06-20	-3		25	-3
2019-09-17	-2		2020-06-21	-3		2020-06-21	-1.5		25	-1.5
2019-09-17	-4		2020-06-22	-37		2020-06-22	-3.89474		26	-3.89474
2019-09-17	-3		2020-06-23	-58		2020-06-23	-5.8		26	-5.8
2019-09-17	-2		2020-06-24	-37		2020-06-24	-3.89474		26	-3.89474
2019-09-17	-4		2020-06-25	-38		2020-06-25	-3.8		26	-3.8
2019-09-17	-6		2020-06-26	-15		2020-06-26	-3.75		26	-3.75
2019-09-17	-6		2020-06-27	-5		2020-06-27	-2.5		26	-2.5
2019-09-17	-3		2020-06-28	-3		2020-06-28	-2		26	-2
2019-09-17	-4		2020-06-29	-30		2020-06-29	-4		27	-4
2019-09-17	-3		2020-06-30	-59		2020-06-30	-4.53846		27	-4.53846
2019-09-17	0		2020-07-01	-91		2020-07-01	-4.55		27	-4.55
2019-09-17	-5		2020-07-02	-46		2020-07-02	-4.84211		27	-4.84211
2019-09-17	-2		2020-07-03	-13		2020-07-03	-5.2		27	-5.2
2019-09-17	-4		2020-07-04	-11		2020-07-04	-4.4		27	-4.4
2019-09-17	-7		2020-07-05	-14		2020-07-05	-4.66667		27	-4.66667
2019-09-17	-5		2020-07-06	-21		2020-07-06	-3.81818		28	-3.81818
2019-09-17	-1		2020-07-07	-62		2020-07-07	-4.76923		28	-4.76923
2019-09-17	-2		2020-07-08	-37		2020-07-08	-5.28571		28	-5.28571
2019-09-17	-3		2020-07-09	-43		2020-07-09	-5.375		28	-5.375
2019-09-17	-3		2020-07-10	-15		2020-07-10	-5		28	-5
2019-09-17	-4		2020-07-11	-5		2020-07-11	-3.33333		28	-3.33333
2019-09-17	-4		2020-07-12	-17		2020-07-12	-4.85714		28	-4.85714
2019-09-17	-2		2020-07-13	-73		2020-07-13	-5.84		29	-5.84
2019-09-17	-1		2020-07-14	-33		2020-07-14	-4.71429		29	-4.71429
2019-09-17	-5		2020-07-15	-27		2020-07-15	-3.85714		29	-3.85714
2019-09-17	-6		2020-07-16	-14		2020-07-16	-4		29	-4
2019-09-17	-3		2020-07-17	-12		2020-07-17	-4		29	-4
2019-09-17	-4		2020-07-18	-32		2020-07-18	-4.92308		29	-4.92308
2019-09-17	-4		2020-07-19	-37		2020-07-19	-6.72727		29	-6.72727
2019-09-17	-1		2020-07-20	-22		2020-07-20	-2.75		30	-2.75
2019-09-17	-4		2020-07-21	-23		2020-07-21	-3.06667		30	-3.06667
2019-09-17	-2		2020-07-22	-28		2020-07-22	-5.09091		30	-5.09091
2019-09-17	-6		2020-07-23	-41		2020-07-23	-4.31579		30	-4.31579
2019-09-17	-4		2020-07-24	-12		2020-07-24	-3		30	-3
2019-09-17	-1		2020-07-25	-10		2020-07-25	-3.33333		30	-3.33333
2019-09-17	-3		2020-07-26	-10		2020-07-26	-2.22222		30	-2.22222
2019-09-17	-3		2020-07-27	-28		2020-07-27	-2.8		31	-2.8
2019-09-17	-1		2020-07-28	-40		2020-07-28	-4.44444		31	-4.44444
2019-09-17	-4		2020-07-29	-37		2020-07-29	-3.7		31	-3.7
2019-09-17	-4		2020-07-30	-57		2020-07-30	-4.38462		31	-4.38462
2019-09-17	-4		2020-07-31	-31		2020-07-31	-3.64706		31	-3.64706
2019-09-17	-2		2020-08-01	-10		2020-08-01	-3.33333		31	-3.33333
2019-09-17	-7		2020-08-02	-45		2020-08-02	-6		31	-6
2019-09-17	-4		2020-08-03	-35		2020-08-03	-5.38462		32	-5.38462
2019-09-17	-6		2020-08-04	-72		2020-08-04	-6.85714		32	-6.85714
2019-09-17	-4		2020-08-05	-28		2020-08-05	-5.09091		32	-5.09091
2019-09-17	-3		2020-08-06	-64		2020-08-06	-5.56522		32	-5.56522
2019-09-17	-1		2020-08-07	-32		2020-08-07	-4.57143		32	-4.57143
2019-09-17	-5		2020-08-08	-2		2020-08-08	-1.33333		32	-1.33333
2019-09-17	-7		2020-08-09	-25		2020-08-09	-3.84615		32	-3.84615
2019-09-17	-5		2020-08-10	-68		2020-08-10	-4.68966		33	-4.68966
2019-09-17	-5		2020-08-11	-43		2020-08-11	-4.52632		33	-4.52632
2019-09-17	-5		2020-08-12	-64		2020-08-12	-5.56522		33	-5.56522
2019-09-17	-5		2020-08-13	-93		2020-08-13	-5.63636		33	-5.63636
2019-09-17	-7		2020-08-14	-19		2020-08-14	-4.22222		33	-4.22222
2019-09-17	-4		2020-08-15	-18		2020-08-15	-3		33	-3
2019-09-17	-3		2020-08-16	-13		2020-08-16	-4.33333		33	-4.33333
2019-09-17	-1		2020-08-17	-61		2020-08-17	-5.80952		34	-5.80952
2019-09-17	-2		2020-08-18	-66		2020-08-18	-5.73913		34	-5.73913
2019-09-17	-4		2020-08-19	-33		2020-08-19	-4.125		34	-4.125
2019-09-17	-3		2020-08-20	-24		2020-08-20	-4.36364		34	-4.36364
2019-09-17	-5		2020-08-21	-32		2020-08-21	-4.92308		34	-4.92308
2019-09-17	-5		2020-08-22	-4		2020-08-22	-2.66667		34	-2.66667
2019-09-17	-3		2020-08-23	-8		2020-08-23	-2.66667		34	-2.66667
2019-09-17	-4		2020-08-24	-41		2020-08-24	-5.85714		35	-5.85714
2019-09-17	0		2020-08-25	-15		2020-08-25	-2.5		35	-2.5
2019-09-17	-4		2020-08-26	-38		2020-08-26	-7.6		35	-7.6
2019-09-17	-4		2020-08-27	-29		2020-08-27	-5.27273		35	-5.27273
2019-09-17	-4		2020-08-28	-10		2020-08-28	-4		35	-4
2019-09-17	-4		2020-08-29	-4		2020-08-29	-1.33333		35	-1.33333
2019-09-17	0		2020-08-30	-12		2020-08-30	-3.42857		35	-3.42857
2019-09-17	-2		2020-08-31	-31		2020-08-31	-4.76923		36	-4.76923
2019-09-17	-3		2020-09-01	-25		2020-09-01	-6.25		36	-6.25
2019-09-17	-3		2020-09-02	-52		2020-09-02	-6.11765		36	-6.11765
2019-09-17	-1		2020-09-03	-18		2020-09-03	-3.27273		36	-3.27273
2019-09-17	-2		2020-09-04	-22		2020-09-04	-4.88889		36	-4.88889
2019-09-17	-1		2020-09-06	-14		2020-09-06	-4		36	-4
2019-09-17	-2		2020-09-07	-39		2020-09-07	-6		37	-6
2019-09-17	-2		2020-09-08	-32		2020-09-08	-5.81818		37	-5.81818
2019-09-17	-5		2020-09-09	-64		2020-09-09	-7.52941		37	-7.52941
2019-09-17	-2		2020-09-10	-74		2020-09-10	-6.16667		37	-6.16667
2019-09-17	-4		2020-09-11	-44		2020-09-11	-5.86667		37	-5.86667
2019-09-17	-5		2020-09-12	-9		2020-09-12	-6		37	-6
2019-09-17	-4		2020-09-13	-8		2020-09-13	-3.2		37	-3.2
2019-09-17	-5		2020-09-14	-64		2020-09-14	-6.09524		38	-6.09524
2019-09-17	-1		2020-09-15	-117		2020-09-15	-7.09091		38	-7.09091
2019-09-17	-7		2020-09-16	-44		2020-09-16	-4.4		38	-4.4
2019-09-17	-4		2020-09-17	-57		2020-09-17	-3.8		38	-3.8
2019-09-17	-5		2020-09-18	-16		2020-09-18	-2.66667		38	-2.66667
2019-09-17	-3		2020-09-19	-3		2020-09-19	-2		38	-2
2019-09-17	-2		2020-09-20	-7		2020-09-20	-3.5		38	-3.5
2019-09-17	-7		2020-09-21	-33		2020-09-21	-3.66667		39	-3.66667
2019-09-17	-4		2020-09-22	-70		2020-09-22	-6.36364		39	-6.36364
2019-09-17	-4		2020-09-23	-54		2020-09-23	-6.35294		39	-6.35294
2019-09-17	-3		2020-09-24	-59		2020-09-24	-4.91667		39	-4.91667
2019-09-17	-5		2020-09-25	-26		2020-09-25	-5.2		39	-5.2
2019-09-17	-2		2020-09-27	-18		2020-09-27	-4.5		39	-4.5
2019-09-17	-5		2020-09-28	-79		2020-09-28	-5.64286		40	-5.64286
2019-09-17	-4		2020-09-29	-57		2020-09-29	-5.42857		40	-5.42857
2019-09-17	-3		2020-09-30	-28		2020-09-30	-7		40	-7
2019-09-17	0		2020-10-01	-5		2020-10-01	-2.5		40	-2.5
2019-09-17	-4		2020-10-02	-16		2020-10-02	-4.57143		40	-4.57143
2019-09-17	-4		2020-10-03	-20		2020-10-03	-6.66667		40	-6.66667
2019-09-17	-1		2020-10-04	-31		2020-10-04	-7.75		40	-7.75
2019-09-17	-2		2020-10-05	-14		2020-10-05	-4		41	-4
2019-09-17	-1		2020-10-06	-33		2020-10-06	-4.4		41	-4.4
2019-09-17	-3		2020-10-07	-104		2020-10-07	-5.94286		41	-5.94286
2019-09-17	-3		2020-10-08	-98		2020-10-08	-7.25926		41	-7.25926
2019-09-17	-5		2020-10-09	-469		2020-10-09	-8.01709		41	-8.01709
2019-09-17	-5		2020-10-10	-147		2020-10-10	-8.16667		41	-8.16667
2019-09-17	-6		2020-10-11	-309		2020-10-11	-8.13158		41	-8.13158
2019-09-17	-3		2020-10-12	-355		2020-10-12	-7.0297		42	-7.0297
2019-09-17	-4		2020-10-13	-221		2020-10-13	-6.8		42	-6.8
2019-09-17	-2		2020-10-14	-147		2020-10-14	-6.3913		42	-6.3913
2019-09-17	-3		2020-10-15	-189		2020-10-15	-6.51724		42	-6.51724
2019-09-17	-2		2020-10-16	-87		2020-10-16	-6		42	-6
2019-09-17	-5		2020-10-17	-21		2020-10-17	-4.2		42	-4.2
2019-09-17	-3		2020-10-18	-36		2020-10-18	-4.8		42	-4.8
2019-09-17	-3		2020-10-19	-213		2020-10-19	-5.83562		43	-5.83562
2019-09-17	-2		2020-10-20	-134		2020-10-20	-6.23256		43	-6.23256
2019-09-17	-4		2020-10-21	-74		2020-10-21	-5.10345		43	-5.10345
2019-09-17	-1		2020-10-22	-74		2020-10-22	-5.48148		43	-5.48148
2019-09-17	-4		2020-10-23	-78		2020-10-23	-7.42857		43	-7.42857
2019-09-17	-4		2020-10-24	-11		2020-10-24	-5.5		43	-5.5
2019-09-17	-4		2020-10-25	-35		2020-10-25	-5.83333		43	-5.83333
2019-09-17	-6		2020-10-26	-135		2020-10-26	-7.94118		44	-7.94118
2019-09-17	-5		2020-10-27	-94		2020-10-27	-6.48276		44	-6.48276
2019-09-17	-3		2020-10-28	-54		2020-10-28	-5.68421		44	-5.68421
2019-09-17	-3		2020-10-29	-99		2020-10-29	-6.3871		44	-6.3871
2019-09-17	-3		2020-10-30	-54		2020-10-30	-6.75		44	-6.75
2019-09-17	-2		2020-10-31	-11		2020-10-31	-4.4		44	-4.4
2019-09-17	-4		2020-11-01	-5		2020-11-01	-1.66667		44	-1.66667
2019-09-17	-5		2020-11-02	-75		2020-11-02	-4.83871		45	-4.83871
2019-09-17	-2		2020-11-03	-46		2020-11-03	-4.6		45	-4.6
2019-09-17	-1		2020-11-04	-91		2020-11-04	-5.05556		45	-5.05556
2019-09-17	-4		2020-11-05	-48		2020-11-05	-5.05263		45	-5.05263
2019-09-17	-3		2020-11-06	-33		2020-11-06	-4.125		45	-4.125
2019-09-17	-4		2020-11-08	-27		2020-11-08	-3.85714		45	-3.85714
2019-09-17	-2		2020-11-09	-35		2020-11-09	-5.38462		46	-5.38462
2019-09-17	-3		2020-11-10	-59		2020-11-10	-3.47059		46	-3.47059
2019-09-17	-4		2020-11-11	-108		2020-11-11	-4.07547		46	-4.07547
2019-09-17	-3		2020-11-12	-32		2020-11-12	-3.04762		46	-3.04762
2019-09-17	-2		2020-11-13	-46		2020-11-13	-6.13333		46	-6.13333
2019-09-17	-4		2020-11-14	-28		2020-11-14	-9.33333		46	-9.33333
2019-09-17	-4		2020-11-15	-16		2020-11-15	-4		46	-4
2019-09-17	-2		2020-11-16	-67		2020-11-16	-5.58333		47	-5.58333
2019-09-17	-7		2020-11-17	-48		2020-11-17	-5.05263		47	-5.05263
2019-09-17	-2		2020-11-18	-30		2020-11-18	-4.28571		47	-4.28571
2019-09-17	-2		2020-11-19	-24		2020-11-19	-3		47	-3
2019-09-17	-3		2020-11-20	-24		2020-11-20	-5.33333		47	-5.33333
2019-09-17	-5		2020-11-21	-2		2020-11-21	-1.33333		47	-1.33333
2019-09-17	-7		2020-11-22	-3		2020-11-22	-2		47	-2
2019-09-17	-4		2020-11-23	-23		2020-11-23	-3.28571		48	-3.28571
2019-09-17	-3		2020-11-24	-52		2020-11-24	-4.72727		48	-4.72727
2019-09-17	0		2020-11-25	-42		2020-11-25	-4.66667		48	-4.66667
2019-09-17	-3		2020-11-26	-42		2020-11-26	-5.6		48	-5.6
2019-09-17	-3		2020-11-27	-37		2020-11-27	-5.69231		48	-5.69231
2019-09-17	-4		2020-11-28	-13		2020-11-28	-5.2		48	-5.2
2019-09-17	-5		2020-11-29	-30		2020-11-29	-6.66667		48	-6.66667
2019-09-17	-4		2020-11-30	-82		2020-11-30	-6.56		49	-6.56
2019-09-17	-1		2020-12-01	-63		2020-12-01	-7		49	-7
2019-09-17	-4		2020-12-02	-37		2020-12-02	-7.4		49	-7.4
2019-09-17	0		2020-12-03	-46		2020-12-03	-5.75		49	-5.75
2019-09-17	0		2020-12-04	-39		2020-12-04	-7.8		49	-7.8
2019-09-17	-5		2020-12-05	-6		2020-12-05	-6		49	-6
2019-09-17	-2		2020-12-06	-14		2020-12-06	-4		49	-4
2019-09-17	-4		2020-12-07	-50		2020-12-07	-5.26316		50	-5.26316
2019-09-17	-2		2020-12-08	-36		2020-12-08	-3.78947		50	-3.78947
2019-09-17	-3		2020-12-09	-66		2020-12-09	-5.5		50	-5.5
2019-09-17	-4		2020-12-10	-79		2020-12-10	-5.85185		50	-5.85185
2019-09-17	-6		2020-12-11	-61		2020-12-11	-8.13333		50	-8.13333
2019-09-17	-7		2020-12-12	-11		2020-12-12	-5.5		50	-5.5
2019-09-17	-6		2020-12-13	-88		2020-12-13	-7.33333		50	-7.33333
2019-09-17	-1		2020-12-14	-47		2020-12-14	-4.94737		51	-4.94737
2019-09-17	0		2020-12-15	-35		2020-12-15	-5.38462		51	-5.38462
2019-09-17	-4		2020-12-16	-50		2020-12-16	-7.14286		51	-7.14286
2019-09-17	-3		2020-12-17	-16		2020-12-17	-4		51	-4
2019-09-17	-2		2020-12-18	-14		2020-12-18	-4		51	-4
2019-09-17	-3		2020-12-19	-7		2020-12-19	-4.66667		51	-4.66667
2019-09-17	-3		2020-12-20	-15		2020-12-20	-6		51	-6
2019-09-17	-3		2020-12-21	-9		2020-12-21	-4.5		52	-4.5
2019-09-17	-4		2020-12-22	-35		2020-12-22	-5		52	-5
2019-09-17	-1		2020-12-23	-53		2020-12-23	-3.65517		52	-3.65517
2019-09-17	-1		2020-12-24	-38		2020-12-24	-6.33333		52	-6.33333
2019-09-17	-6		2020-12-25	-4		2020-12-25	-2.66667		52	-2.66667
2019-09-17	-6		2020-12-26	-2		2020-12-26	-2		52	-2
2019-09-17	-5		2020-12-27	-5		2020-12-27	-2.5		52	-2.5
2019-09-17	-1		2020-12-28	-30		2020-12-28	-4.28571		53	-4.28571
2019-09-17	-2		2020-12-29	-23		2020-12-29	-6.57143		53	-6.57143
2019-09-17	-6		2020-12-30	-25		2020-12-30	-2.94118		53	-2.94118
2019-09-17	-2		2020-12-31	-27		2020-12-31	-3.85714		53	-3.85714
2019-09-17	-3		2021-01-01	-67		2021-01-01	-4.78571		53	-4.78571
2019-09-17	-1		2021-01-02	-7		2021-01-02	-3.5		53	-3.5
2019-09-17	-1		2021-01-03	-75		2021-01-03	-8.33333		53	-8.33333
2019-09-17	-1		2021-01-04	-66		2021-01-04	-6.6		1	-6.6
2019-09-17	-3		2021-01-05	-51		2021-01-05	-6.8		1	-6.8
2019-09-17	-4		2021-01-06	-66		2021-01-06	-6		1	-6
2019-09-17	-2		2021-01-07	-118		2021-01-07	-6.21053		1	-6.21053
2019-09-17	-3		2021-01-08	-82		2021-01-08	-8.63158		1	-8.63158
2019-09-17	-4		2021-01-09	-4		2021-01-09	-4		1	-4
2019-09-17	-2		2021-01-10	-18		2021-01-10	-6		1	-6
2019-09-17	-5		2021-01-11	-53		2021-01-11	-5.88889		2	-5.88889
2019-09-17	-4		2021-01-12	-73		2021-01-12	-5.21429		2	-5.21429
2019-09-17	-1		2021-01-13	-49		2021-01-13	-5.76471		2	-5.76471
2019-09-17	-1		2021-01-14	-113		2021-01-14	-6.27778		2	-6.27778
2019-09-17	-3		2021-01-15	-26		2021-01-15	-4		2	-4
2019-09-17	-3		2021-01-16	-19		2021-01-16	-9.5		2	-9.5
2019-09-17	-1		2021-01-17	-16		2021-01-17	-4.57143		2	-4.57143
2019-09-17	-3		2021-01-18	-77		2021-01-18	-5.7037		3	-5.7037
2019-09-17	-1		2021-01-19	-60		2021-01-19	-6		3	-6
2019-09-17	-4		2021-01-20	-71		2021-01-20	-6.7619		3	-6.7619
2019-09-17	-4		2021-01-21	-43		2021-01-21	-6.14286		3	-6.14286
2019-09-17	-4		2021-01-22	-24		2021-01-22	-5.33333		3	-5.33333
2019-09-17	-4		2021-01-23	-4		2021-01-23	-2		3	-2
2019-09-17	-4		2021-01-24	-6		2021-01-24	-4		3	-4
2019-09-17	-3		2021-01-25	-41		2021-01-25	-6.83333		4	-6.83333
2019-09-17	-6		2021-01-26	-9		2021-01-26	-2.25		4	-2.25
2019-09-17	-6		2021-01-27	-13		2021-01-27	-5.2		4	-5.2
2019-09-17	-2		2021-01-28	-27		2021-01-28	-3.6		4	-3.6
2019-09-17	-5		2021-01-29	-32		2021-01-29	-5.33333		4	-5.33333
2019-09-17	-3		2021-01-30	-2		2021-01-30	-2		4	-2
2019-09-17	-3		2021-01-31	-8		2021-01-31	-4		4	-4
2019-09-17	-3		2021-02-01	-66		2021-02-01	-6.94737		5	-6.94737
2019-09-17	-6		2021-02-02	-39		2021-02-02	-6		5	-6
2019-09-17	-6		2021-02-03	-19		2021-02-03	-2.71429		5	-2.71429
2019-09-17	-1		2021-02-04	-58		2021-02-04	-8.28571		5	-8.28571
2019-09-17	-4		2021-02-05	-45		2021-02-05	-6.42857		5	-6.42857
2019-09-17	-10		2021-02-06	-2		2021-02-06	-2		5	-2
2019-09-17	-4		2021-02-07	-14		2021-02-07	-3.5		5	-3.5
2019-09-17	-1		2021-02-08	-81		2021-02-08	-6.23077		6	-6.23077
2019-09-17	-2		2021-02-09	-34		2021-02-09	-4		6	-4
2019-09-17	-1		2021-02-10	-51		2021-02-10	-5.66667		6	-5.66667
2019-09-17	-1		2021-02-11	-18		2021-02-11	-6		6	-6
2019-09-17	-3		2021-02-12	-10		2021-02-12	-6.66667		6	-6.66667
2019-09-17	-4		2021-02-13	-12		2021-02-13	-4		6	-4
2019-09-17	-2		2021-02-14	-57		2021-02-14	-6.70588		6	-6.70588
2019-09-17	-3		2021-02-15	-48		2021-02-15	-6.4		7	-6.4
2019-09-17	-4		2021-02-16	-43		2021-02-16	-5.73333		7	-5.73333
2019-09-17	-5		2021-02-17	-22		2021-02-17	-5.5		7	-5.5
2019-09-17	-3		2021-02-18	-12		2021-02-18	-4		7	-4
2019-09-17	-2		2021-02-19	-14		2021-02-19	-4.66667		7	-4.66667
2019-09-17	-5		2021-02-20	-5		2021-02-20	-5		7	-5
2019-09-17	-1		2021-02-21	-22		2021-02-21	-11		7	-11
2019-09-17	-2		2021-02-22	-20		2021-02-22	-4.44444		8	-4.44444
2019-09-17	-1		2021-02-23	-57		2021-02-23	-4.95652		8	-4.95652
2019-09-17	-5		2021-02-24	-27		2021-02-24	-4.5		8	-4.5
2019-09-17	-5		2021-02-25	-73		2021-02-25	-6.63636		8	-6.63636
2019-09-17	-2		2021-02-26	-46		2021-02-26	-6.57143		8	-6.57143
2019-09-17	-4		2021-02-27	-18		2021-02-27	-6		8	-6
2019-09-17	-2		2021-03-01	-15		2021-03-01	-5		9	-5
2019-09-17	-4		2021-03-02	-30		2021-03-02	-4.61538		9	-4.61538
2019-09-17	-5		2021-03-03	-28		2021-03-03	-4.30769		9	-4.30769
2019-09-17	-3		2021-03-04	-32		2021-03-04	-4.57143		9	-4.57143
2019-09-17	-3		2021-03-05	-9		2021-03-05	-3.6		9	-3.6
2019-09-17	-3		2021-03-07	-1		2021-03-07	-1		9	-1
2019-09-17	-1		2021-03-08	-16		2021-03-08	-4		10	-4
2019-09-17	-3		2021-03-09	-44		2021-03-09	-8.8		10	-8.8
2019-09-17	-2		2021-03-10	-39		2021-03-10	-5.57143		10	-5.57143
2019-09-17	-5		2021-03-11	-22		2021-03-11	-4.88889		10	-4.88889
2019-09-17	-5		2021-03-12	-11		2021-03-12	-4.4		10	-4.4
2019-09-17	-4		2021-03-13	-6		2021-03-13	-6		10	-6
2019-09-17	-2		2021-03-14	-15		2021-03-14	-4.28571		10	-4.28571
2019-09-17	-6		2021-03-15	-39		2021-03-15	-4.33333		11	-4.33333
2019-09-17	-4		2021-03-16	-61		2021-03-16	-6.77778		11	-6.77778
2019-09-17	-1		2021-03-17	-28		2021-03-17	-5.09091		11	-5.09091
2019-09-17	-8		2021-03-18	-23		2021-03-18	-3.83333		11	-3.83333
2019-09-17	-3		2021-03-19	-7		2021-03-19	-1.55556		11	-1.55556
2019-09-17	-3		2021-03-20	-22		2021-03-20	-7.33333		11	-7.33333
2019-09-17	-6		2021-03-22	-27		2021-03-22	-4.90909		12	-4.90909
2019-09-17	-2		2021-03-23	-27		2021-03-23	-4.90909		12	-4.90909
2019-09-17	-5		2021-03-24	-22		2021-03-24	-4.4		12	-4.4
2019-09-17	-4		2021-03-25	-54		2021-03-25	-6.35294		12	-6.35294
2019-09-17	-3		2021-03-26	-22		2021-03-26	-4.4		12	-4.4
2019-09-17	-4		2021-03-27	-15		2021-03-27	-7.5		12	-7.5
2019-09-17	-4		2021-03-28	-10		2021-03-28	-3.33333		12	-3.33333
2019-09-17	-5		2021-03-29	-8		2021-03-29	-3.2		13	-3.2
2019-09-17	-3		2021-03-30	-14		2021-03-30	-3.5		13	-3.5
2019-09-17	-2		2021-03-31	-18		2021-03-31	-4		13	-4
2019-09-17	-6		2021-04-01	-6		2021-04-01	-2		13	-2
2019-09-17	-6		2021-04-02	-12		2021-04-02	-4		13	-4
2019-09-17	-5		2021-04-03	-2		2021-04-03	-2		13	-2
2019-09-17	-3		2021-04-04	-8		2021-04-04	-3.2		13	-3.2
2019-09-17	-4		2021-04-05	-19		2021-04-05	-4.22222		14	-4.22222
2019-09-17	-5		2021-04-06	-19		2021-04-06	-3.45455		14	-3.45455
2019-09-17	-5		2021-04-07	-21		2021-04-07	-3.81818		14	-3.81818
2019-09-17	0		2021-04-08	-21		2021-04-08	-6		14	-6
2019-09-17	-1		2021-04-09	-16		2021-04-09	-6.4		14	-6.4
2019-09-17	-2		2021-04-11	-7		2021-04-11	-3.5		14	-3.5
2019-09-17	-1		2021-04-12	-17		2021-04-12	-3.4		15	-3.4
2019-09-17	-5		2021-04-13	-36		2021-04-13	-5.14286		15	-5.14286
2019-09-17	-5		2021-04-14	-19		2021-04-14	-5.42857		15	-5.42857
2019-09-17	-3		2021-04-15	-28		2021-04-15	-5.6		15	-5.6
2019-09-17	-2		2021-04-16	-4		2021-04-16	-2.66667		15	-2.66667
2019-09-17	-5		2021-04-18	-4		2021-04-18	-2.66667		15	-2.66667
2019-09-17	-3		2021-04-19	-41		2021-04-19	-9.11111		16	-9.11111
2019-09-17	0		2021-04-20	-31		2021-04-20	-5.16667		16	-5.16667
2019-09-17	-4		2021-04-21	-37		2021-04-21	-6.16667		16	-6.16667
2019-09-17	-1		2021-04-22	-50		2021-04-22	-5.26316		16	-5.26316
2019-09-17	-3		2021-04-23	-36		2021-04-23	-5.14286		16	-5.14286
2019-09-17	-7		2021-04-24	-12		2021-04-24	-8		16	-8
2019-09-17	-4		2021-04-25	-2		2021-04-25	-1.33333		16	-1.33333
2019-09-17	-2		2021-04-26	-17		2021-04-26	-3.4		17	-3.4
2019-09-17	0		2021-04-27	-16		2021-04-27	-4.57143		17	-4.57143
2019-09-17	-3		2021-04-28	-18		2021-04-28	-5.14286		17	-5.14286
2019-09-17	-4		2021-04-29	-12		2021-04-29	-4.8		17	-4.8
2019-09-17	-2		2021-04-30	-15		2021-04-30	-4.28571		17	-4.28571
2019-09-17	-4		2021-05-01	-3		2021-05-01	-3		17	-3
2019-09-17	-4		2021-05-03	-3		2021-05-03	-3		18	-3
2019-09-17	-3		2021-05-05	-240		2021-05-05	-7.61905		18	-7.61905
2019-09-17	-3		2021-05-06	-189		2021-05-06	-7		18	-7
2019-09-17	-3		2021-05-07	-39		2021-05-07	-4.33333		18	-4.33333
2019-09-17	-8		2021-05-08	-9		2021-05-08	-4.5		18	-4.5
2019-09-17	-3		2021-05-09	-16		2021-05-09	-4.57143		18	-4.57143
2019-09-17	0		2021-05-10	-24		2021-05-10	-3.69231		19	-3.69231
2019-09-17	-4		2021-05-11	-34		2021-05-11	-5.66667		19	-5.66667
2019-09-17	-1		2021-05-12	-14		2021-05-12	-3.11111		19	-3.11111
2019-09-17	-3		2021-05-13	-32		2021-05-13	-7.11111		19	-7.11111
2019-09-17	-4		2021-05-14	-3		2021-05-14	-3		19	-3
2019-09-17	-2		2021-05-15	-6		2021-05-15	-4		19	-4
2019-09-17	-2		2021-05-16	-6		2021-05-16	-4		19	-4
2019-09-17	-4		2021-05-17	-7		2021-05-17	-2.8		20	-2.8
2019-09-17	-5		2021-05-18	-1		2021-05-18	-1		20	-1
2019-09-17	-5		2021-05-19	-18		2021-05-19	-6		20	-6
2019-09-17	-3		2021-05-20	-11		2021-05-20	-4.4		20	-4.4
2019-09-17	-5		2021-05-21	-13		2021-05-21	-3.71429		20	-3.71429
2019-09-17	-5		2021-05-23	-2		2021-05-23	-0.8		20	-0.8
2019-09-17	-3		2021-05-24	-6		2021-05-24	-1.5		21	-1.5
2019-09-17	-3		2021-05-25	-6		2021-05-25	-3		21	-3
2019-09-17	-2		2021-05-26	-8		2021-05-26	-4		21	-4
2019-09-17	-4		2021-05-27	-3		2021-05-27	-3		21	-3
2019-09-17	-5		2021-05-28	-13		2021-05-28	-6.5		21	-6.5
2019-09-17	-4		2021-05-29	-4		2021-05-29	-2.66667		21	-2.66667
2019-09-17	-2		2021-05-30	-7		2021-05-30	-4.66667		21	-4.66667
2019-09-17	-5		2021-05-31	-11		2021-05-31	-5.5		22	-5.5
2019-09-17	-2		2021-06-01	-9		2021-06-01	-3.6		22	-3.6
2019-09-17	-5		2021-06-02	-32		2021-06-02	-7.11111		22	-7.11111
2019-09-17	-5		2021-06-03	-2		2021-06-03	-1.33333		22	-1.33333
2019-09-17	-2		2021-06-04	-2		2021-06-04	-2		22	-2
2019-09-17	-3		2021-06-05	-1		2021-06-05	-1		22	-1
2019-09-17	-4		2021-06-06	-4		2021-06-06	-4		22	-4
2019-09-17	0		2021-06-07	-32		2021-06-07	-4.57143		23	-4.57143
2019-09-17	-4		2021-06-08	-14		2021-06-08	-2.8		23	-2.8
2019-09-17	-6		2021-06-09	-34		2021-06-09	-4.85714		23	-4.85714
2019-09-17	-4		2021-06-10	-9		2021-06-10	-4.5		23	-4.5
2019-09-17	-3		2021-06-11	-3		2021-06-11	-3		23	-3
2019-09-17	-6		2021-06-12	-2		2021-06-12	-2		23	-2
2019-09-17	0		2021-06-13	-6		2021-06-13	-4		23	-4
2019-09-17	-4		2021-06-14	-21		2021-06-14	-4.66667		24	-4.66667
2019-09-17	-2		2021-06-15	-12		2021-06-15	-3.42857		24	-3.42857
2019-09-17	-4		2021-06-16	-2		2021-06-16	-1		24	-1
2019-09-17	-4		2021-06-17	-6		2021-06-17	-1.71429		24	-1.71429
2019-09-17	-4		2021-06-18	-8		2021-06-18	-4		24	-4
2019-09-17	-2		2021-06-19	-4		2021-06-19	-4		24	-4
2019-09-17	-2		2021-06-20	-3		2021-06-20	-2		24	-2
2019-09-17	-3		2021-06-21	-9		2021-06-21	-3.6		25	-3.6
2019-09-17	-5		2021-06-22	-7		2021-06-22	-4.66667		25	-4.66667
2019-09-17	-2		2021-06-23	-5		2021-06-23	-2.5		25	-2.5
2019-09-17	-9		2021-06-24	-12		2021-06-24	-4.8		25	-4.8
2019-09-17	-3		2021-06-25	-4		2021-06-25	-2.66667		25	-2.66667
2019-09-17	-4		2021-06-27	-9		2021-06-27	-6		25	-6
2019-09-17	-4		2021-06-28	-10		2021-06-28	-2.85714		26	-2.85714
2019-09-17	-5		2021-06-29	-15		2021-06-29	-3.33333		26	-3.33333
2019-09-17	-4		2021-06-30	-32		2021-06-30	-5.33333		26	-5.33333
2019-09-17	-1		2021-07-01	-6		2021-07-01	-4		26	-4
2019-09-17	-3		2021-07-02	-9		2021-07-02	-6		26	-6
2019-09-17	-4		2021-07-03	-2		2021-07-03	-2		26	-2
2019-09-17	-3		2021-07-05	-10		2021-07-05	-5		27	-5
2019-09-17	-4		2021-07-06	-11		2021-07-06	-3.14286		27	-3.14286
2019-09-17	-3		2021-07-07	-6		2021-07-07	-4		27	-4
2019-09-17	-4		2021-07-08	-15		2021-07-08	-5		27	-5
2019-09-17	-2		2021-07-09	-3		2021-07-09	-1.2		27	-1.2
2019-09-17	-5		2021-07-10	-3		2021-07-10	-3		27	-3
2019-09-17	-2		2021-07-11	-2		2021-07-11	-2		27	-2
2019-09-17	-3		2021-07-12	-47		2021-07-12	-8.54545		28	-8.54545
2019-09-17	-6		2021-07-13	-9		2021-07-13	-3.6		28	-3.6
2019-09-17	-4		2021-07-14	-19		2021-07-14	-6.33333		28	-6.33333
2019-09-17	-2		2021-07-15	-11		2021-07-15	-4.4		28	-4.4
2019-09-17	-2		2021-07-16	-13		2021-07-16	-6.5		28	-6.5
2019-09-17	-4		2021-07-18	-2		2021-07-18	-2		28	-2
2019-09-17	-3		2021-07-19	-18		2021-07-19	-7.2		29	-7.2
2019-09-17	-5		2021-07-20	-17		2021-07-20	-6.8		29	-6.8
2019-09-17	-4		2021-07-21	-16		2021-07-21	-4.57143		29	-4.57143
2019-09-17	-3		2021-07-22	0		2021-07-22	0		29	0
2019-09-17	-5		2021-07-23	-9		2021-07-23	-3.6		29	-3.6
2019-09-17	-1		2021-07-24	-2		2021-07-24	-2		29	-2
2019-09-17	-5		2021-07-25	0		2021-07-25	0		29	0
2019-09-17	-2		2021-07-26	-8		2021-07-26	-4		30	-4
2019-09-17	-3		2021-07-27	-16		2021-07-27	-4.57143		30	-4.57143
2019-09-17	-1		2021-07-28	-8		2021-07-28	-2.28571		30	-2.28571
2019-09-17	-5		2021-07-29	-52		2021-07-29	-8		30	-8
2019-09-17	-3		2021-07-30	-24		2021-07-30	-6.85714		30	-6.85714
2019-09-17	-3		2021-07-31	-14		2021-07-31	-4.66667		30	-4.66667
2019-09-17	-2		2021-08-01	-5		2021-08-01	-3.33333		30	-3.33333
2019-09-17	-4		2021-08-02	-8		2021-08-02	-4		31	-4
2019-09-17	0		2021-08-03	-52		2021-08-03	-6.5		31	-6.5
2019-09-17	-4		2021-08-04	-6		2021-08-04	-4		31	-4
2019-09-17	-2		2021-08-05	-15		2021-08-05	-4.28571		31	-4.28571
2019-09-17	-2		2021-08-06	-10		2021-08-06	-3.33333		31	-3.33333
2019-09-17	-3		2021-08-07	-1		2021-08-07	-1		31	-1
2019-09-17	-3		2021-08-08	-235		2021-08-08	-8.24561		31	-8.24561
2019-09-17	-5		2021-08-09	-194		2021-08-09	-7.18519		32	-7.18519
2019-09-17	-4		2021-08-10	-92		2021-08-10	-6.57143		32	-6.57143
2019-09-17	-2		2021-08-11	-34		2021-08-11	-5.23077		32	-5.23077
2019-09-17	-8		2021-08-12	-28		2021-08-12	-4.66667		32	-4.66667
2019-09-17	-4		2021-08-13	-9		2021-08-13	-2.25		32	-2.25
2019-09-17	-6		2021-08-14	-4		2021-08-14	-4		32	-4
2019-09-17	-4		2021-08-15	-1		2021-08-15	-1		32	-1
2019-09-17	-4		2021-08-16	-98		2021-08-16	-7.25926		33	-7.25926
2019-09-17	-2		2021-08-17	-118		2021-08-17	-7.15152		33	-7.15152
2019-09-17	-2		2021-08-18	-43		2021-08-18	-6.14286		33	-6.14286
2019-09-17	0		2021-08-19	-34		2021-08-19	-5.66667		33	-5.66667
2019-09-17	-2		2021-08-20	-7		2021-08-20	-1.75		33	-1.75
2019-09-17	-3		2021-08-21	-3		2021-08-21	-3		33	-3
2019-09-17	-2		2021-08-22	-14		2021-08-22	-4.66667		33	-4.66667
2019-09-17	-4		2021-08-23	-45		2021-08-23	-7.5		34	-7.5
2019-09-17	-4		2021-08-24	-12		2021-08-24	-3		34	-3
2019-09-17	-2		2021-08-25	-39		2021-08-25	-5.57143		34	-5.57143
2019-09-17	-6		2021-08-26	-85		2021-08-26	-7.72727		34	-7.72727
2019-09-17	-4		2021-08-27	-50		2021-08-27	-6.25		34	-6.25
2019-09-17	-3		2021-08-28	-7		2021-08-28	-4.66667		34	-4.66667
2019-09-17	-5		2021-08-29	-2		2021-08-29	-1		34	-1
2019-09-17	-2		2021-08-30	-26		2021-08-30	-5.2		35	-5.2
2019-09-17	-4		2021-08-31	-21		2021-08-31	-6		35	-6
2019-09-17	-1		2021-09-01	-9		2021-09-01	-2.57143		35	-2.57143
2019-09-17	-4		2021-09-02	-15		2021-09-02	-3.75		35	-3.75
2019-09-17	-3		2021-09-03	-6		2021-09-03	-2.4		35	-2.4
2019-09-17	0		2021-09-05	-6		2021-09-05	-4		35	-4
2019-09-17	-4		2021-09-06	-14		2021-09-06	-4.66667		36	-4.66667
2019-09-17	-2		2021-09-07	-22		2021-09-07	-3.38462		36	-3.38462
2019-09-17	-3		2021-09-08	-15		2021-09-08	-3.75		36	-3.75
2019-09-17	-4		2021-09-09	-23		2021-09-09	-5.75		36	-5.75
2019-09-17	-3		2021-09-10	-12		2021-09-10	-8		36	-8
2019-09-17	-5		2021-09-12	-3		2021-09-12	-3		36	-3
2019-09-17	-6		2021-09-13	-24		2021-09-13	-5.33333		37	-5.33333
2019-09-17	-4		2021-09-14	-8		2021-09-14	-3.2		37	-3.2
2019-09-17	-5		2021-09-15	-26		2021-09-15	-5.2		37	-5.2
2019-09-17	-1		2021-09-16	-27		2021-09-16	-6		37	-6
2019-09-17	-5		2021-09-17	-13		2021-09-17	-2.88889		37	-2.88889
2019-09-17	-2		2021-09-18	-9		2021-09-18	-4.5		37	-4.5
2019-09-17	-4		2021-09-19	-2		2021-09-19	-2		37	-2
2019-09-17	-3		2021-09-21	-5		2021-09-21	-3.33333		38	-3.33333
2019-09-17	-3		2021-09-22	-31		2021-09-22	-4.42857		38	-4.42857
2019-09-17	-4		2021-09-23	-16		2021-09-23	-4		38	-4
2019-09-17	-2		2021-09-24	-3		2021-09-24	-2		38	-2
2019-09-17	-2		2021-09-25	-2		2021-09-25	-2		38	-2
2019-09-17	-4		2021-09-26	-13		2021-09-26	-5.2		38	-5.2
2019-09-17	0		2021-09-27	-4		2021-09-27	-2.66667		39	-2.66667
2019-09-17	0		2021-09-28	-7		2021-09-28	-3.5		39	-3.5
2019-09-17	-2		2021-09-29	-2		2021-09-29	-0.666667		39	-0.666667
2019-09-17	-1		2021-09-30	-86		2021-09-30	-4.91429		39	-4.91429
2019-09-17	-3		2021-10-01	-51		2021-10-01	-7.28571		39	-7.28571
2019-09-17	-6		2021-10-02	-2		2021-10-02	-1.33333		39	-1.33333
2019-09-17	-1		2021-10-03	-6		2021-10-03	-3		39	-3
2019-09-17	-1		2021-10-04	-22		2021-10-04	-5.5		40	-5.5
2019-09-17	-1		2021-10-05	-57		2021-10-05	-6		40	-6
2019-09-17	-5		2021-10-06	-142		2021-10-06	-8.875		40	-8.875
2019-09-17	-1		2021-10-07	-85		2021-10-07	-5.66667		40	-5.66667
2019-09-17	-8		2021-10-08	-23		2021-10-08	-4.6		40	-4.6
2019-09-17	-4		2021-10-09	-7		2021-10-09	-7		40	-7
2019-09-17	-5		2021-10-12	-36		2021-10-12	-4.8		41	-4.8
2019-09-17	-3		2021-10-13	-14		2021-10-13	-4		41	-4
2019-09-17	-5		2021-10-14	-41		2021-10-14	-6.30769		41	-6.30769
2019-09-17	-5		2021-10-15	-24		2021-10-15	-8		41	-8
2019-09-17	-3		2021-10-16	-12		2021-10-16	-6		41	-6
2019-09-17	-5		2021-10-17	-16		2021-10-17	-4		41	-4
2019-09-17	-4		2021-10-18	-17		2021-10-18	-4.25		42	-4.25
2019-09-17	-5		2021-10-19	-47		2021-10-19	-5.875		42	-5.875
2019-09-17	-6		2021-10-20	-22		2021-10-20	-6.28571		42	-6.28571
2019-09-17	-4		2021-10-21	-31		2021-10-21	-6.2		42	-6.2
2019-09-17	-5		2021-10-22	-38		2021-10-22	-5.42857		42	-5.42857
2019-09-17	-4		2021-10-23	-10		2021-10-23	-6.66667		42	-6.66667
2019-09-17	-3		2021-10-24	-9		2021-10-24	-4.5		42	-4.5
2019-09-17	-5		2021-10-25	-12		2021-10-25	-4		43	-4
2019-09-17	-4		2021-10-26	-17		2021-10-26	-4.25		43	-4.25
2019-09-17	-6		2021-10-27	-14		2021-10-27	-4.66667		43	-4.66667
2019-09-17	-3		2021-10-28	-31		2021-10-28	-5.63636		43	-5.63636
2019-09-17	-5		2021-10-29	-11		2021-10-29	-4.4		43	-4.4
2019-09-17	-5		2021-10-30	-14		2021-10-30	-7		43	-7
2019-09-17	0		2021-11-01	0		2021-11-01	0		44	0
2019-09-17	-4		2021-11-02	-9		2021-11-02	-2.25		44	-2.25
2019-09-17	-1		2021-11-03	-9		2021-11-03	-2		44	-2
2019-09-17	-5		2021-11-04	-18		2021-11-04	-5.14286		44	-5.14286
2019-09-17	-4		2021-11-05	-31		2021-11-05	-6.88889		44	-6.88889
2019-09-17	-2		2021-11-06	-3		2021-11-06	-3		44	-3
2019-09-17	-5		2021-11-07	-22		2021-11-07	-5.5		44	-5.5
2019-09-17	-4		2021-11-08	-15		2021-11-08	-5		45	-5
2019-09-17	-5		2021-11-09	-14		2021-11-09	-4.66667		45	-4.66667
2019-09-17	-7		2021-11-10	-9		2021-11-10	-2.57143		45	-2.57143
2019-09-17	-3		2021-11-11	-38		2021-11-11	-4.47059		45	-4.47059
2019-09-17	-4		2021-11-12	-34		2021-11-12	-5.66667		45	-5.66667
2019-09-17	-2		2021-11-13	-9		2021-11-13	-3.6		45	-3.6
2019-09-17	-2		2021-11-14	-10		2021-11-14	-2.85714		45	-2.85714
2019-09-17	-1		2021-11-15	-2		2021-11-15	-1.33333		46	-1.33333
2019-09-17	-1		2021-11-16	-11		2021-11-16	-3.66667		46	-3.66667
2019-09-17	-5		2021-11-17	-30		2021-11-17	-4.61538		46	-4.61538
2019-09-17	-6		2021-11-18	-32		2021-11-18	-4.57143		46	-4.57143
2019-09-17	0		2021-11-19	-52		2021-11-19	-5.47368		46	-5.47368
2019-09-17	-3		2021-11-20	-20		2021-11-20	-6.66667		46	-6.66667
2019-09-17	-3		2021-11-21	-57		2021-11-21	-8.76923		46	-8.76923
2019-09-17	-4		2021-11-22	-22		2021-11-22	-5.5		47	-5.5
2019-09-17	0		2021-11-23	-35		2021-11-23	-4.375		47	-4.375
2019-09-17	-2		2021-11-24	-70		2021-11-24	-7.36842		47	-7.36842
2019-09-17	-2		2021-11-25	-70		2021-11-25	-7.77778		47	-7.77778
2019-09-17	0		2021-11-26	-54		2021-11-26	-7.2		47	-7.2
2019-09-17	-2		2021-11-27	-2		2021-11-27	-2		47	-2
2019-09-17	-6		2021-11-28	0		2021-11-28	0		47	0
2019-09-17	-1		2021-11-29	-55		2021-11-29	-5		48	-5
2019-09-17	-2		2021-11-30	-45		2021-11-30	-6.92308		48	-6.92308
2019-09-17	-1		2021-12-01	-21		2021-12-01	-7		48	-7
2019-09-17	-4		2021-12-02	-11		2021-12-02	-3.66667		48	-3.66667
2019-09-17	-4		2021-12-03	-19		2021-12-03	-7.6		48	-7.6
2019-09-17	-4		2021-12-04	-10		2021-12-04	-5		48	-5
2019-09-17	-4		2021-12-05	-9		2021-12-05	-6		48	-6
2019-09-17	-6		2021-12-06	-36		2021-12-06	-6.54545		49	-6.54545
2019-09-17	-4		2021-12-07	-55		2021-12-07	-6.11111		49	-6.11111
2019-09-17	-7		2021-12-08	-42		2021-12-08	-5.6		49	-5.6
2019-09-17	-4		2021-12-09	-31		2021-12-09	-6.2		49	-6.2
2019-09-17	-1		2021-12-10	-21		2021-12-10	-7		49	-7
2019-09-17	-2		2021-12-11	-10		2021-12-11	-6.66667		49	-6.66667
2019-09-17	-2		2021-12-12	-22		2021-12-12	-5.5		49	-5.5
2019-09-17	-6		2021-12-13	-43		2021-12-13	-7.81818		50	-7.81818
2019-09-17	-4		2021-12-14	-46		2021-12-14	-10.2222		50	-10.2222
2019-09-17	-5		2021-12-15	-30		2021-12-15	-8.57143		50	-8.57143
2019-09-17	-3		2021-12-16	-17		2021-12-16	-6.8		50	-6.8
2019-09-17	-4		2021-12-17	-35		2021-12-17	-5.83333		50	-5.83333
2019-09-17	-5		2021-12-18	-7		2021-12-18	-4.66667		50	-4.66667
2019-09-17	-3		2021-12-19	-17		2021-12-19	-3.77778		50	-3.77778
2019-09-17	-4		2021-12-20	-21		2021-12-20	-4.2		51	-4.2
2019-09-17	-3		2021-12-21	-41		2021-12-21	-6.83333		51	-6.83333
2019-09-17	-4		2021-12-22	-33		2021-12-22	-7.33333		51	-7.33333
2019-09-17	-4		2021-12-23	-8		2021-12-23	-5.33333		51	-5.33333
2019-09-17	-2		2021-12-24	-7		2021-12-24	-3.5		51	-3.5
2019-09-17	-7		2021-12-25	-4		2021-12-25	-4		51	-4
2019-09-17	-6		2021-12-26	-24		2021-12-26	-8		51	-8
2019-09-17	-5		2021-12-27	-31		2021-12-27	-5.63636		52	-5.63636
2019-09-17	-5		2021-12-28	-36		2021-12-28	-8		52	-8
2019-09-17	-3		2021-12-29	-38		2021-12-29	-5.84615		52	-5.84615
2019-09-17	-8		2021-12-30	-20		2021-12-30	-4.44444		52	-4.44444
2019-09-17	-1		2021-12-31	-20		2021-12-31	-7.6		52	-7.6
2019-09-17	-4
2019-09-17	-2
2019-09-17	-3
2019-09-17	-5
2019-09-17	-11
2019-09-17	-3
2019-09-17	-5
2019-09-17	-2
2019-09-17	-4
2019-09-17	0
2019-09-17	-3
2019-09-17	-4
2019-09-17	-3
2019-09-17	-3
2019-09-17	-5
2019-09-17	-3
2019-09-17	-6
2019-09-17	-6
2019-09-17	-5
2019-09-17	-5
2019-09-17	-4
2019-09-17	-4
2019-09-17	-5
2019-09-17	-4
2019-09-17	-1
2019-09-17	-3
2019-09-17	-2
2019-09-17	-4
2019-09-17	-2
2019-09-17	-3
2019-09-17	-6
2019-09-17	-1
2019-09-17	-4
2019-09-17	-4
2019-09-17	-4
2019-09-17	-4
2019-09-17	-3
2019-09-17	-3
2019-09-17	-5
2019-09-17	-8
2019-09-17	-4
2019-09-17	0
2019-09-17	-7
2019-09-17	-6
2019-09-17	-3
2019-09-17	-2
2019-09-17	-6
2019-09-17	-9
2019-09-17	-4
2019-09-17	-2
2019-09-17	-5
2019-09-17	-3
2019-09-17	-3
2019-09-17	-5
2019-09-17	-1
2019-09-17	-6
2019-09-17	-4
2019-09-17	-3
2019-09-17	-2
2019-09-17	-6
2019-09-17	-1
2019-09-17	-6
2019-09-17	-3
2019-09-17	-4
2019-09-17	-4
2019-09-17	-1
2019-09-17	-7
2019-09-17	-4
2019-09-17	-3
2019-09-17	-2
2019-09-17	-5
2019-09-17	-5
2019-09-17	-8
2019-09-17	-3
2019-09-17	-2
2019-09-17	-5
2019-09-17	-3
2019-09-17	-7
2019-09-17	-7
2019-09-17	-1
2019-09-17	-4
2019-09-17	-4
2019-09-17	-6
2019-09-17	-3
2019-09-17	-2
2019-09-17	-5
2019-09-17	-3
2019-09-17	-4
2019-09-17	-5
2019-09-17	-2
2019-09-17	-4
2019-09-17	-6
2019-09-17	-3
2019-09-17	-3
2019-09-17	-3
2019-09-17	-2
2019-09-17	-6
2019-09-17	-4
2019-09-17	-5
2019-09-17	-5
2019-09-17	-6
2019-09-17	-7
2019-09-17	-4
2019-09-17	-2
2019-09-17	-4
2019-09-17	-4
2019-09-17	-4
2019-09-17	-2
2019-09-17	-8
2019-09-17	-3
2019-09-17	-6
2019-09-17	-4
2019-09-17	-5
2019-09-17	-4
2019-09-17	-6
2019-09-17	-2
2019-09-17	-2
2019-09-17	-5
2019-09-17	-5
2019-09-17	-4
2019-09-17	-5
2019-09-17	-5
2019-09-17	-3
2019-09-17	-3
2019-09-17	-3
2019-09-17	-3
2019-09-17	-2
2019-09-17	-3
2019-09-17	-4
2019-09-17	-5
2019-09-17	-6
2019-09-17	-1
2019-09-17	-5
2019-09-17	-3
2019-09-17	-4
2019-09-17	-5
2019-09-17	-4
2019-09-17	-4
2019-09-17	-4
2019-09-17	-4
2019-09-17	-8
2019-09-17	-4
2019-09-17	-2
2019-09-17	-4
2019-09-17	-4
2019-09-17	-5
2019-09-17	-6
2019-09-17	-5
2019-09-17	-2
2019-09-17	-4
2019-09-17	-6
2019-09-17	-4
2019-09-17	-3
2019-09-17	-4
2019-09-17	-6
2019-09-17	-3
2019-09-17	-4
2019-09-17	-4
2019-09-17	-6
2019-09-17	-6
2019-09-17	-5
2019-09-17	-3
2019-09-17	-4
2019-09-17	-4
2019-09-17	-4
2019-09-17	-3
2019-09-17	-5
2019-09-17	-5
2019-09-17	-6
2019-09-17	-4
2019-09-17	-3
2019-09-17	-4
2019-09-17	-2
2019-09-17	-4
2019-09-17	-4
2019-09-18	-3
2019-09-18	-1
2019-09-18	-3
2019-09-18	-3
2019-09-18	-3
2019-09-18	-5
2019-09-18	0
2019-09-18	-6
2019-09-18	-4
2019-09-18	-1
2019-09-18	-2
2019-09-18	-4
2019-09-18	-3
2019-09-18	-4
2019-09-18	-4
2019-09-18	-2
2019-09-18	-6
2019-09-18	-1
2019-09-18	-2
2019-09-18	-6
2019-09-18	-6
2019-09-18	-3
2019-09-18	-6
2019-09-18	-5
2019-09-18	0
2019-09-18	-7
2019-09-18	-6
2019-09-18	-2
2019-09-18	-9
2019-09-18	-5
2019-09-18	-6
2019-09-18	-4
2019-09-18	-7
2019-09-18	-6
2019-09-18	-4
2019-09-18	-3
2019-09-18	-3
2019-09-18	-8
2019-09-18	-5
2019-09-18	-2
2019-09-18	0
2019-09-18	-2
2019-09-18	0
2019-09-18	-2
2019-09-18	-8
2019-09-18	-1
2019-09-18	-3
2019-09-18	-4
2019-09-18	-3
2019-09-18	-3
2019-09-18	-4
2019-09-18	-5
2019-09-18	-5
2019-09-18	-5
2019-09-18	-1
2019-09-18	-2
2019-09-18	-5
2019-09-18	-2
2019-09-18	-6
2019-09-18	-5
2019-09-18	-3
2019-09-18	-2
2019-09-18	-3
2019-09-18	-6
2019-09-18	-4
2019-09-18	-3
2019-09-18	-2
2019-09-18	-3
2019-09-18	-4
2019-09-18	-5
2019-09-18	-5
2019-09-18	-4
2019-09-18	-3
2019-09-18	-3
2019-09-18	-7
2019-09-18	-3
2019-09-18	-1
2019-09-18	-4
2019-09-18	-4
2019-09-18	-7
2019-09-18	-3
2019-09-18	-3
2019-09-18	-5
2019-09-18	-5
2019-09-18	-3
2019-09-18	-4
2019-09-18	-2
2019-09-18	-2
2019-09-18	-2
2019-09-18	-4
2019-09-18	-3
2019-09-18	-2
2019-09-18	-3
2019-09-18	-4
2019-09-18	-1
2019-09-18	-6
2019-09-18	-4
2019-09-18	-6
2019-09-18	-4
2019-09-18	-2
2019-09-18	-4
2019-09-18	-5
2019-09-18	-4
2019-09-18	-2
2019-09-18	-3
2019-09-18	-3
2019-09-18	-3
2019-09-18	-2
2019-09-18	-5
2019-09-18	0
2019-09-18	-2
2019-09-18	-4
2019-09-18	-2
2019-09-18	-7
2019-09-18	-2
2019-09-18	-2
2019-09-18	-6
2019-09-18	-4
2019-09-18	-3
2019-09-18	-3
2019-09-18	-1
2019-09-18	-3
2019-09-18	-2
2019-09-18	-3
2019-09-18	-2
2019-09-18	-1
2019-09-18	-4
2019-09-18	-3
2019-09-18	-5
2019-09-18	-3
2019-09-18	-3
2019-09-18	0
2019-09-18	-1
2019-09-18	-3
2019-09-18	-7
2019-09-18	-4
2019-09-18	-5
2019-09-18	-3
2019-09-18	-4
2019-09-18	-5
2019-09-18	-2
2019-09-18	-6
2019-09-18	-2
2019-09-18	-3
2019-09-18	-2
2019-09-18	-1
2019-09-18	-4
2019-09-18	-9
2019-09-18	-3
2019-09-18	-4
2019-09-18	-5
2019-09-18	-5
2019-09-18	-3
2019-09-18	-5
2019-09-18	-3
2019-09-18	-3
2019-09-18	-2
2019-09-18	-2
2019-09-18	-2
2019-09-18	-4
2019-09-18	-3
2019-09-18	-3
2019-09-18	-4
2019-09-18	-3
2019-09-18	-5
2019-09-18	-2
2019-09-18	-5
2019-09-18	-3
2019-09-18	-3
2019-09-18	-1
2019-09-18	-1
2019-09-18	-7
2019-09-18	-2
2019-09-18	-4
2019-09-18	-2
2019-09-18	-7
2019-09-18	0
2019-09-18	-1
2019-09-18	-1
2019-09-18	0
2019-09-18	-1
2019-09-18	-4
2019-09-18	-2
2019-09-18	-4
2019-09-18	-2
2019-09-18	-3
2019-09-18	-3
2019-09-18	-5
2019-09-18	-3
2019-09-18	-2
2019-09-18	-6
2019-09-18	-7
2019-09-18	-2
2019-09-18	-3
2019-09-18	-3
2019-09-18	-4
2019-09-18	-4
2019-09-18	-2
2019-09-18	-3
2019-09-18	-3
2019-09-18	-3
2019-09-18	-4
2019-09-18	0
2019-09-18	-6
2019-09-18	-4
2019-09-18	-1
2019-09-18	-8
2019-09-18	-2
2019-09-18	-4
2019-09-18	-2
2019-09-18	-4
2019-09-18	-2
2019-09-18	-3
2019-09-18	-3
2019-09-18	-4
2019-09-18	-5
2019-09-18	-5
2019-09-18	-4
2019-09-18	-6
2019-09-18	-5
2019-09-18	-8
2019-09-18	-7
2019-09-18	-7
2019-09-18	-4
2019-09-18	-1
2019-09-18	-5
2019-09-18	-5
2019-09-18	-5
2019-09-18	-4
2019-09-18	-4
2019-09-18	-4
2019-09-18	-3
2019-09-18	-4
2019-09-18	-2
2019-09-18	-4
2019-09-18	-2
2019-09-18	-1
2019-09-18	-1
2019-09-18	-3
2019-09-18	-6
2019-09-18	-3
2019-09-18	-2
2019-09-18	-4
2019-09-18	-4
2019-09-18	-6
2019-09-18	-3
2019-09-18	-2
2019-09-18	-4
2019-09-18	-4
2019-09-18	-3
2019-09-18	-4
2019-09-18	-1
2019-09-18	-2
2019-09-18	-6
2019-09-18	-5
2019-09-18	-3
2019-09-18	-3
2019-09-18	-4
2019-09-18	-7
2019-09-18	-2
2019-09-18	-4
2019-09-18	-1
2019-09-18	-3
2019-09-18	-6
2019-09-18	-5
2019-09-18	-5
2019-09-18	-8
2019-09-18	-5
2019-09-18	-4
2019-09-18	0
2019-09-18	0
2019-09-18	-2
2019-09-18	-4
2019-09-18	-1
2019-09-18	-4
2019-09-18	-1
2019-09-18	-2
2019-09-18	-3
2019-09-18	-1
2019-09-18	-6
2019-09-18	-4
2019-09-18	-4
2019-09-18	0
2019-09-18	-4
2019-09-18	-2
2019-09-18	-2
2019-09-18	-3
2019-09-18	0
2019-09-18	-1
2019-09-18	-4
2019-09-18	-3
2019-09-18	-7
2019-09-18	-2
2019-09-18	-2
2019-09-18	-4
2019-09-18	-3
2019-09-18	-6
2019-09-18	-2
2019-09-18	-4
2019-09-18	-1
2019-09-18	-7
2019-09-18	0
2019-09-18	-7
2019-09-18	-4
2019-09-18	-2
2019-09-18	-1
2019-09-18	-4
2019-09-18	-8
2019-09-18	-8
2019-09-18	-1
2019-09-18	-1
2019-09-18	0
2019-09-18	-7
2019-09-18	-3
2019-09-18	-7
2019-09-18	-2
2019-09-18	-3
2019-09-18	-2
2019-09-18	-3
2019-09-18	-3
2019-09-18	-2
2019-09-18	-5
2019-09-18	-2
2019-09-18	0
2019-09-18	-4
2019-09-18	-4
2019-09-18	-1
2019-09-18	-3
2019-09-18	-3
2019-09-18	-3
2019-09-18	-2
2019-09-18	-5
2019-09-18	-6
2019-09-18	-6
2019-09-18	-2
2019-09-18	-3
2019-09-18	-6
2019-09-18	-2
2019-09-18	-1
2019-09-18	-3
2019-09-18	-2
2019-09-18	-4
2019-09-18	-3
2019-09-18	-5
2019-09-18	-6
2019-09-18	-3
2019-09-18	-5
2019-09-18	-6
2019-09-18	-3
2019-09-18	-1
2019-09-18	-1
2019-09-18	-4
2019-09-18	-4
2019-09-18	-3
2019-09-18	-2
2019-09-18	-3
2019-09-18	-4
2019-09-18	-3
2019-09-18	-2
2019-09-18	-3
2019-09-18	-2
2019-09-18	-3
2019-09-18	-4
2019-09-18	-5
2019-09-18	-1
2019-09-18	-5
2019-09-18	-5
2019-09-18	-6
2019-09-18	-4
2019-09-18	-3
2019-09-18	-2
2019-09-18	-6
2019-09-18	-5
2019-09-18	-4
2019-09-18	-4
2019-09-18	-5
2019-09-18	-3
2019-09-18	-2
2019-09-18	-5
2019-09-18	-5
2019-09-18	-2
2019-09-18	-1
2019-09-18	-3
2019-09-18	-4
2019-09-18	-3
2019-09-18	-2
2019-09-18	-3
2019-09-18	-3
2019-09-18	-2
2019-09-18	-2
2019-09-18	-5
2019-09-18	-1
2019-09-18	-3
2019-09-18	-5
2019-09-18	-5
2019-09-18	-5
2019-09-18	-6
2019-09-18	-4
2019-09-18	-3
2019-09-18	-2
2019-09-18	-3
2019-09-18	-5
2019-09-18	-2
2019-09-18	-5
2019-09-18	-3
2019-09-18	-2
2019-09-18	-3
2019-09-18	-6
2019-09-18	-5
2019-09-18	-1
2019-09-18	-3
2019-09-18	-6
2019-09-18	-3
2019-09-18	-1
2019-09-18	-3
2019-09-18	-3
2019-09-18	-4
2019-09-18	-5
2019-09-18	-4
2019-09-18	-3
2019-09-18	-5
2019-09-18	-2
2019-09-18	-1
2019-09-18	-2
2019-09-18	-2
2019-09-18	-1
2019-09-18	-4
2019-09-18	-1
2019-09-18	-4
2019-09-18	-4
2019-09-18	-5
2019-09-18	-3
2019-09-18	-2
2019-09-18	-1
2019-09-18	-4
2019-09-18	-7
2019-09-18	-7
2019-09-18	-3
2019-09-18	-5
2019-09-18	-4
2019-09-18	-5
2019-09-18	-7
2019-09-18	-8
2019-09-18	-3
2019-09-18	-3
2019-09-18	-7
2019-09-18	-6
2019-09-18	1
2019-09-18	-3
2019-09-18	-2
2019-09-18	-4
2019-09-18	1
2019-09-18	-3
2019-09-18	-2
2019-09-18	-2
2019-09-18	-1
2019-09-18	-4
2019-09-18	-2
2019-09-18	-3
2019-09-18	-4
2019-09-18	-5
2019-09-18	-3
2019-09-18	-2
2019-09-18	-5
2019-09-18	-1
2019-09-18	-3
2019-09-18	-4
2019-09-18	-2
2019-09-18	-4
2019-09-18	-8
2019-09-18	-2
2019-09-18	0
2019-09-18	-2
2019-09-18	-2
2019-09-18	-1
2019-09-18	-6
2019-09-18	-1
2019-09-18	-3
2019-09-18	-1
2019-09-18	-3
2019-09-18	-2
2019-09-18	-1
2019-09-18	-7
2019-09-18	-3
2019-09-18	-3
2019-09-18	-3
2019-09-18	-2
2019-09-18	-3
2019-09-18	-1
2019-09-18	-2
2019-09-18	-2
2019-09-18	-2
2019-09-18	-5
2019-09-18	-3
2019-09-18	-2
2019-09-18	-2
2019-09-18	-5
2019-09-18	-2
2019-09-18	-2
2019-09-18	-1
2019-09-18	-5
2019-09-18	-2
2019-09-18	-3
2019-09-18	-3
2019-09-18	-3
2019-09-18	-1
2019-09-18	-2
2019-09-18	-4
2019-09-18	-1
2019-09-18	-5
2019-09-18	-3
2019-09-18	-5
2019-09-18	-2
2019-09-18	-4
2019-09-18	-1
2019-09-18	-5
2019-09-18	-5
2019-09-18	-3
2019-09-18	-2
2019-09-18	-4
2019-09-18	-3
2019-09-18	-3
2019-09-18	-4
2019-09-18	-2
2019-09-18	-3
2019-09-18	-3
2019-09-18	0
2019-09-18	-1
2019-09-18	-2
2019-09-18	-1
2019-09-18	-4
2019-09-18	-4
2019-09-18	-1
2019-09-18	-1
2019-09-18	-3
2019-09-18	-3
2019-09-18	-2
2019-09-18	-4
2019-09-18	-6
2019-09-18	-6
2019-09-18	-5
2019-09-18	-1
2019-09-18	-5
2019-09-18	-4
2019-09-18	-4
2019-09-18	-4
2019-09-18	-3
2019-09-18	-2
2019-09-18	-5
2019-09-18	-7
2019-09-18	-3
2019-09-18	-1
2019-09-18	-3
2019-09-18	-3
2019-09-18	-8
2019-09-18	-7
2019-09-18	-5
2019-09-18	-2
2019-09-18	-2
2019-09-18	-3
2019-09-18	-4
2019-09-18	-3
2019-09-18	-5
2019-09-18	-6
2019-09-18	-2
2019-09-18	-5
2019-09-18	-3
2019-09-18	-5
2019-09-18	-3
2019-09-18	-6
2019-09-18	-4
2019-09-18	-5
2019-09-18	-2
2019-09-18	-9
2019-09-18	-6
2019-09-18	-5
2019-09-18	-4
2019-09-18	-5
2019-09-18	-2
2019-09-18	-3
2019-09-18	-4
2019-09-18	-6
2019-09-18	-3
2019-09-18	-1
2019-09-18	-5
2019-09-18	-7
2019-09-18	-4
2019-09-18	-4
2019-09-18	-2
2019-09-18	-5
2019-09-18	-4
2019-09-18	-2
2019-09-18	-6
2019-09-18	-1
2019-09-18	-6
2019-09-18	-3
2019-09-18	-4
2019-09-18	0
2019-09-18	-5
2019-09-18	-2
2019-09-18	-1
2019-09-18	-5
2019-09-18	0
2019-09-18	-2
2019-09-18	-4
2019-09-18	-5
2019-09-18	-2
2019-09-18	-3
2019-09-18	-5
2019-09-18	-7
2019-09-18	-3
2019-09-18	-1
2019-09-18	-5
2019-09-18	-6
2019-09-18	-2
2019-09-18	-3
2019-09-18	-4
2019-09-18	-4
2019-09-18	0
2019-09-18	-4
2019-09-18	-4
2019-09-18	-5
2019-09-18	-2
2019-09-18	-5
2019-09-18	-4
2019-09-18	-3
2019-09-18	-3
2019-09-18	-5
2019-09-18	-3
2019-09-18	-5
2019-09-18	-4
2019-09-18	0
2019-09-18	-3
2019-09-18	-1
2019-09-18	-3
2019-09-18	-4
2019-09-18	-4
2019-09-18	-4
2019-09-18	-3
2019-09-18	-1
2019-09-18	-5
2019-09-18	-7
2019-09-18	-3
2019-09-18	-2
2019-09-18	-1
2019-09-18	-4
2019-09-18	-5
2019-09-18	-3
2019-09-18	0
2019-09-18	-5
2019-09-18	-1
2019-09-18	-2
2019-09-18	-4
2019-09-18	-4
2019-09-18	-4
2019-09-18	-2
2019-09-18	-7
2019-09-18	-4
2019-09-18	-4
2019-09-18	-3
2019-09-18	-3
2019-09-18	-2
2019-09-18	-3
2019-09-18	-3
2019-09-18	-5
2019-09-18	-2
2019-09-18	-5
2019-09-18	-1
2019-09-18	-3
2019-09-18	0
2019-09-18	-2
2019-09-18	-4
2019-09-18	-5
2019-09-18	-6
2019-09-18	-3
2019-09-18	-4
2019-09-18	-2
2019-09-18	-4
2019-09-18	-3
2019-09-18	-4
2019-09-18	-3
2019-09-18	-1
2019-09-18	0
2019-09-18	-4
2019-09-18	-4
2019-09-18	-3
2019-09-18	-3
2019-09-18	-5
2019-09-18	-5
2019-09-18	-3
2019-09-18	-4
2019-09-18	-1
2019-09-18	-3
2019-09-18	-3
2019-09-18	-6
2019-09-18	-5
2019-09-18	-2
2019-09-18	-1
2019-09-18	-4
2019-09-18	-4
2019-09-18	-4
2019-09-18	-4
2019-09-18	-2
2019-09-18	-2
2019-09-18	-4
2019-09-18	-5
2019-09-18	-2
2019-09-18	-4
2019-09-18	-7
2019-09-18	-4
2019-09-18	-4
2019-09-18	-8
2019-09-18	-3
2019-09-18	-5
2019-09-18	-4
2019-09-18	-1
2019-09-18	-4
2019-09-18	-3
2019-09-18	-2
2019-09-18	-1
2019-09-18	-5
2019-09-18	-1
2019-09-18	-3
2019-09-18	-2
2019-09-18	-5
2019-09-18	-1
2019-09-18	-3
2019-09-18	-5
2019-09-18	-4
2019-09-18	-3
2019-09-18	-6
2019-09-19	-1
2019-09-19	-1
2019-09-19	-3
2019-09-19	-3
2019-09-19	-1
2019-09-19	-2
2019-09-19	-3
2019-09-19	1
2019-09-19	-5
2019-09-19	-4
2019-09-19	-8
2019-09-19	-1
2019-09-19	-4
2019-09-19	-5
2019-09-19	-4
2019-09-19	-4
2019-09-19	-2
2019-09-19	-1
2019-09-19	0
2019-09-19	-7
2019-09-19	-5
2019-09-19	-1
2019-09-19	-4
2019-09-19	-2
2019-09-19	-3
2019-09-19	-2
2019-09-19	-3
2019-09-19	-2
2019-09-19	0
2019-09-19	-2
2019-09-19	-3
2019-09-19	-6
2019-09-19	-4
2019-09-19	-4
2019-09-19	0
2019-09-19	-3
2019-09-19	-5
2019-09-19	-4
2019-09-19	-2
2019-09-19	-1
2019-09-19	-3
2019-09-19	-3
2019-09-19	-2
2019-09-19	-5
2019-09-19	0
2019-09-19	-7
2019-09-19	-1
2019-09-19	-7
2019-09-19	-2
2019-09-19	-4
2019-09-19	-5
2019-09-19	-1
2019-09-19	-6
2019-09-19	-5
2019-09-19	-2
2019-09-19	-3
2019-09-19	-3
2019-09-19	-4
2019-09-19	-2
2019-09-19	-3
2019-09-19	-4
2019-09-19	-1
2019-09-19	0
2019-09-19	-2
2019-09-19	-4
2019-09-19	-5
2019-09-19	-3
2019-09-19	-1
2019-09-19	-2
2019-09-19	-2
2019-09-19	0
2019-09-19	0
2019-09-19	-3
2019-09-19	-4
2019-09-19	-7
2019-09-19	-1
2019-09-19	0
2019-09-19	-3
2019-09-19	-3
2019-09-19	-2
2019-09-19	-4
2019-09-19	-2
2019-09-19	-1
2019-09-19	-3
2019-09-19	-4
2019-09-19	0
2019-09-19	-4
2019-09-19	-2
2019-09-19	0
2019-09-19	-5
2019-09-19	-3
2019-09-19	-4
2019-09-19	-2
2019-09-19	-2
2019-09-19	-6
2019-09-19	-3
2019-09-19	-1
2019-09-19	-4
2019-09-19	0
2019-09-19	-2
2019-09-19	-4
2019-09-19	-3
2019-09-19	-3
2019-09-19	0
2019-09-19	-4
2019-09-19	-5
2019-09-19	-1
2019-09-19	-3
2019-09-19	-3
2019-09-19	-7
2019-09-19	-2
2019-09-19	-2
2019-09-19	-8
2019-09-19	-7
2019-09-19	-3
2019-09-19	-2
2019-09-19	-2
2019-09-19	0
2019-09-19	-8
2019-09-19	-4
2019-09-19	-2
2019-09-19	-2
2019-09-19	-1
2019-09-19	-1
2019-09-19	-4
2019-09-19	-5
2019-09-19	-1
2019-09-19	0
2019-09-19	-6
2019-09-19	-4
2019-09-19	-2
2019-09-19	-1
2019-09-19	-6
2019-09-19	-7
2019-09-19	-3
2019-09-19	-2
2019-09-19	-1
2019-09-19	-3
2019-09-19	-2
2019-09-19	-2
2019-09-19	-4
2019-09-19	-2
2019-09-19	-3
2019-09-19	-6
2019-09-19	-4
2019-09-19	-3
2019-09-19	-5
2019-09-19	-3
2019-09-19	-5
2019-09-19	-4
2019-09-19	-6
2019-09-19	-1
2019-09-19	-6
2019-09-19	-4
2019-09-19	-5
2019-09-19	-8
2019-09-19	-2
2019-09-19	-2
2019-09-19	-4
2019-09-19	-3
2019-09-19	-2
2019-09-19	-4
2019-09-19	-5
2019-09-19	-4
2019-09-19	0
2019-09-19	-4
2019-09-19	-4
2019-09-19	-2
2019-09-19	-1
2019-09-19	-2
2019-09-19	-1
2019-09-19	-2
2019-09-19	-1
2019-09-19	-3
2019-09-19	-4
2019-09-19	-2
2019-09-19	-1
2019-09-19	-5
2019-09-19	-7
2019-09-19	-2
2019-09-19	-1
2019-09-19	-3
2019-09-19	-5
2019-09-19	-4
2019-09-19	-6
2019-09-19	-1
2019-09-19	-1
2019-09-19	-1
2019-09-19	-1
2019-09-19	-4
2019-09-19	-3
2019-09-19	-7
2019-09-19	-7
2019-09-19	-3
2019-09-19	-5
2019-09-19	-2
2019-09-19	-2
2019-09-19	-3
2019-09-19	-6
2019-09-19	-3
2019-09-19	0
2019-09-19	-3
2019-09-19	-7
2019-09-19	-4
2019-09-19	-5
2019-09-19	-4
2019-09-19	-5
2019-09-19	-6
2019-09-19	-3
2019-09-19	-2
2019-09-19	-1
2019-09-19	-3
2019-09-19	0
2019-09-19	-3
2019-09-19	-3
2019-09-19	-4
2019-09-19	-4
2019-09-19	-5
2019-09-19	-5
2019-09-19	-6
2019-09-19	-6
2019-09-19	0
2019-09-19	-2
2019-09-19	-4
2019-09-19	-2
2019-09-19	-5
2019-09-19	-5
2019-09-19	-3
2019-09-19	-5
2019-09-19	-3
2019-09-19	-2
2019-09-19	-6
2019-09-19	-5
2019-09-19	-5
2019-09-19	-4
2019-09-19	-3
2019-09-19	-1
2019-09-19	0
2019-09-19	-2
2019-09-19	-1
2019-09-19	-3
2019-09-19	-4
2019-09-19	-3
2019-09-19	-4
2019-09-19	-2
2019-09-19	-1
2019-09-19	-4
2019-09-19	-2
2019-09-19	-3
2019-09-19	-4
2019-09-19	-7
2019-09-19	-5
2019-09-19	-2
2019-09-19	-2
2019-09-19	-2
2019-09-19	-1
2019-09-19	-2
2019-09-19	-3
2019-09-19	-2
2019-09-19	-3
[truncated: 21,107 more rows]
